# Supplementary material for: Transcriptomics analysis for the identification of potential age-related genes and cells associated with three major urogenital cancers
Source: Sci Rep. 2021 Jan 12;11:641. doi: 10.1038/s41598-020-80065-y (PMC7803945; doi:10.1038/s41598-020-80065-y)
Supplement: Supplementary file 1 — Supplementary Table S1. [file 41598_2020_80065_MOESM1_ESM.xls]

## Sheet: Sheet1
gene	probe_id	logFC	logCPM	PValue	FDR	logFCabs
CYP2A6	ENSG00000255974	5.0203	0.846932	6.47e-103	1.16e-98	5.0203
APOA5	ENSG00000110243	4.94304	-0.559663	1.42e-46	1.11e-43	4.94304
KRT13	ENSG00000171401	-4.83047	3.22599	4.27e-60	7.69e-57	4.83047
ORM2	ENSG00000228278	4.81229	0.966525	4.25e-72	1.53e-68	4.81229
ADH1A	ENSG00000187758	4.78445	-0.350612	6.97e-76	4.19e-72	4.78445
CRISP3	ENSG00000096006	-4.73951	-1.10618	3.37e-52	3.37e-49	4.73951
ALB	ENSG00000163631	4.66861	6.03743	1.65e-82	1.48e-78	4.66861
UGT2B10	ENSG00000109181	4.4291	-0.135982	4.34e-58	7.11e-55	4.4291
PRSS33	ENSG00000103355	-4.40342	-1.1883	8.94e-53	1.01e-49	4.40342
TSPY2	ENSG00000168757	4.30627	-4.11548	1.81e-31	6.03e-29	4.30627
MUC5B	ENSG00000117983	-4.2862	3.15812	1.6e-72	7.19e-69	4.2862
MDFIC2	ENSG00000242120	4.26941	-3.22572	2e-24	4.61e-22	4.26941
MAGEA10	ENSG00000124260	4.20939	-1.61605	6.94e-44	4.9e-41	4.20939
C8B	ENSG00000021852	4.07103	-0.495146	1.33e-29	4.06e-27	4.07103
PON1	ENSG00000005421	4.05064	0.0783919	3.86e-69	9.92e-66	4.05064
HRG	ENSG00000113905	4.01949	3.50442	3.28e-38	1.69e-35	4.01949
ORM1	ENSG00000229314	3.96898	1.70148	2.17e-41	1.45e-38	3.96898
C8A	ENSG00000157131	3.96075	-0.707714	1.09e-33	4.26e-31	3.96075
CFHR5	ENSG00000134389	3.92022	-0.71129	1.5e-20	2.43e-18	3.92022
KRTAP9-6	ENSG00000212659	-3.89492	-3.93634	1.26e-31	4.37e-29	3.89492
ARL14EPL	ENSG00000268223	3.89239	-1.47662	9.18e-39	5.17e-36	3.89239
UGT2B15	ENSG00000196620	3.85511	-0.690986	1.61e-46	1.21e-43	3.85511
KERA	ENSG00000139330	3.84238	-1.49704	3.1e-39	1.8e-36	3.84238
APOC3	ENSG00000110245	3.80277	2.96147	1.96e-30	6.43e-28	3.80277
F13B	ENSG00000143278	3.76056	-2.15061	1.64e-33	6.14e-31	3.76056
SERPINC1	ENSG00000117601	3.70289	2.11807	7.06e-65	1.59e-61	3.70289
MYF5	ENSG00000111049	-3.58669	-3.00184	2.45e-19	3.62e-17	3.58669
OBP2A	ENSG00000122136	3.58659	-1.84762	3.21e-55	4.82e-52	3.58659
APOH	ENSG00000091583	3.58464	3.3928	1.15e-50	9.84e-48	3.58464
PASD1	ENSG00000166049	-3.50543	-1.53139	1.09e-17	1.49e-15	3.50543
TAT	ENSG00000198650	3.45496	1.28577	1.78e-70	5.34e-67	3.45496
FEZF2	ENSG00000153266	-3.43665	-3.90371	1.66e-22	3.17e-20	3.43665
MUC17	ENSG00000169876	3.43035	0.877865	4.85e-34	1.94e-31	3.43035
LCN1	ENSG00000160349	3.30943	-2.09673	1.01e-53	1.39e-50	3.30943
SYT4	ENSG00000132872	3.30762	-0.338743	6.02e-29	1.81e-26	3.30762
SERPINB11	ENSG00000206072	3.27888	-3.92478	1.9e-23	3.88e-21	3.27888
PRSS38	ENSG00000185888	-3.25011	-1.88801	2.32e-20	3.67e-18	3.25011
EPYC	ENSG00000083782	3.21273	-0.811619	1.2e-37	5.86e-35	3.21273
MAGEA4	ENSG00000147381	3.07896	-2.65105	1.15e-16	1.44e-14	3.07896
MAGEB1	ENSG00000214107	3.06164	-2.84223	3.8e-14	3.64e-12	3.06164
PAX7	ENSG00000009709	3.03505	-2.94256	2.61e-23	5.22e-21	3.03505
AMTN	ENSG00000187689	3.018	-2.82105	3.35e-18	4.75e-16	3.018
APOF	ENSG00000175336	2.85272	-2.30504	7.07e-44	4.9e-41	2.85272
CYP2A7	ENSG00000198077	2.83267	-2.81527	1.38e-36	6.39e-34	2.83267
TAS2R1	ENSG00000169777	2.81763	-3.14195	7.05e-40	4.23e-37	2.81763
CYP11B1	ENSG00000160882	-2.78778	-3.78345	6.49e-22	1.19e-19	2.78778
CYP7A1	ENSG00000167910	2.78431	-1.96445	8.02e-51	7.22e-48	2.78431
LHX3	ENSG00000107187	2.69376	-3.90267	1.15e-23	2.44e-21	2.69376
ITIH2	ENSG00000151655	2.63546	1.67888	1.75e-51	1.66e-48	2.63546
APOA1	ENSG00000118137	2.63046	1.24368	5.76e-36	2.59e-33	2.63046
UGT2B4	ENSG00000156096	2.61687	0.10494	2.84e-24	6.46e-22	2.61687
CLCA4	ENSG00000016602	2.58466	-3.04693	3.12e-26	8.23e-24	2.58466
SULT1C3	ENSG00000196228	2.55828	-3.17537	2.44e-26	6.57e-24	2.55828
VGF	ENSG00000128564	2.5399	3.52702	6.51e-26	1.63e-23	2.5399
CYP26A1	ENSG00000095596	-2.50859	0.0752471	3.23e-33	1.19e-30	2.50859
AHSG	ENSG00000145192	2.49972	0.640001	3.08e-17	4.17e-15	2.49972
SPOCK3	ENSG00000196104	-2.48556	-0.874165	3.6e-25	8.64e-23	2.48556
EMILIN3	ENSG00000183798	-2.47269	-0.177628	2.79e-53	3.59e-50	2.47269
NOS1	ENSG00000089250	2.46606	1.7107	3.02e-40	1.92e-37	2.46606
ITIH1	ENSG00000055957	2.4636	1.73609	3.15e-26	8.23e-24	2.4636
KCNE5	ENSG00000176076	-2.4619	-1.133	6.33e-62	1.27e-58	2.4619
TNR	ENSG00000116147	2.43443	0.553493	3.66e-35	1.57e-32	2.43443
SLCO1B1	ENSG00000134538	2.42803	-2.9168	3.38e-15	3.54e-13	2.42803
GAGE1	ENSG00000205777	2.39854	-3.43095	8.43e-11	5.64e-09	2.39854
GSTM5	ENSG00000134201	2.38352	2.38087	2.93e-52	3.1e-49	2.38352
HAO1	ENSG00000101323	2.33426	-2.41116	1.89e-16	2.33e-14	2.33426
SERPINA10	ENSG00000140093	2.3298	-1.07903	2.28e-38	1.21e-35	2.3298
CPB2	ENSG00000080618	2.32628	-1.10939	2.74e-28	7.97e-26	2.32628
FRG2C	ENSG00000172969	2.30663	0.218704	1.32e-21	2.39e-19	2.30663
ERVV-1	ENSG00000269526	-2.2988	0.54549	1.61e-23	3.36e-21	2.2988
CRABP1	ENSG00000166426	2.2949	1.48224	9.91e-14	9.15e-12	2.2949
AADAC	ENSG00000114771	2.29404	-1.83407	8.6e-18	1.18e-15	2.29404
AQP10	ENSG00000143595	-2.29098	-2.95144	2.27e-32	8.01e-30	2.29098
KLK6	ENSG00000167755	-2.28811	1.82829	4.53e-16	5.33e-14	2.28811
UPK3A	ENSG00000100373	-2.26318	-0.746617	9.55e-47	7.82e-44	2.26318
CFHR4	ENSG00000134365	2.25911	-3.05112	6.04e-16	6.97e-14	2.25911
MAGEC2	ENSG00000046774	2.25879	-0.0875767	7.48e-08	2.37e-06	2.25879
PLP1	ENSG00000123560	-2.24251	0.197844	1.46e-31	4.97e-29	2.24251
CLCA2	ENSG00000137975	2.23898	-0.602268	1.98e-24	4.61e-22	2.23898
HBG1	ENSG00000213934	-2.23804	-3.25668	2.91e-11	2.09e-09	2.23804
PRB4	ENSG00000230657	-2.23249	-4.04166	4.88e-17	6.37e-15	2.23249
GUCA1A	ENSG00000048545	-2.23124	-3.35299	2.91e-24	6.56e-22	2.23124
LGR5	ENSG00000139292	2.21855	0.448003	6.42e-24	1.39e-21	2.21855
BAAT	ENSG00000136881	-2.21491	3.15515	8.29e-23	1.62e-20	2.21491
SLC10A1	ENSG00000100652	2.19623	-1.79322	3.79e-38	1.9e-35	2.19623
RIMS4	ENSG00000101098	-2.19215	-0.691105	3.94e-24	8.75e-22	2.19215
CT47B1	ENSG00000236446	2.18917	-2.4759	6.48e-07	1.44e-05	2.18917
PSG8	ENSG00000124467	2.16812	-2.60566	1.4e-14	1.39e-12	2.16812
GCG	ENSG00000115263	-2.16607	-3.10836	3.77e-10	2.31e-08	2.16607
PLA2G2F	ENSG00000158786	-2.15665	-1.03924	1.66e-13	1.49e-11	2.15665
CACNA1B	ENSG00000148408	2.11713	-0.895568	1.76e-26	4.87e-24	2.11713
RXFP4	ENSG00000173080	2.11612	-1.84078	1.9e-32	6.84e-30	2.11612
SLC5A7	ENSG00000115665	-2.1115	-1.34476	1.52e-20	2.43e-18	2.1115
DDX53	ENSG00000184735	2.06947	-4.05117	3e-15	3.16e-13	2.06947
LY6D	ENSG00000167656	-2.06652	0.880942	6.74e-12	5.28e-10	2.06652
AGXT	ENSG00000172482	2.06552	1.75948	1.7e-35	7.47e-33	2.06552
CD177	ENSG00000204936	2.04826	1.58713	4.35e-27	1.22e-24	2.04826
LGI1	ENSG00000108231	2.03093	-1.29631	3.35e-17	4.46e-15	2.03093
S100G	ENSG00000169906	2.02257	-1.01668	3.25e-09	1.59e-07	2.02257
NR0B1	ENSG00000169297	-2.0142	0.293583	7.43e-12	5.77e-10	2.0142
HSD17B6	ENSG00000025423	1.98731	0.864839	9.86e-39	5.38e-36	1.98731
HPX	ENSG00000110169	1.98662	1.34327	3.09e-40	1.92e-37	1.98662
TMPRSS15	ENSG00000154646	1.98569	-2.85577	2.4e-15	2.58e-13	1.98569
MAGEB2	ENSG00000099399	1.98385	-1.90285	5.31e-08	1.77e-06	1.98385
PGC	ENSG00000096088	-1.98094	-1.47131	1.81e-23	3.75e-21	1.98094
PNLIPRP3	ENSG00000203837	-1.97675	-1.35234	4.47e-09	2.09e-07	1.97675
ITPRID1	ENSG00000180347	-1.97524	-2.35069	2.49e-27	7.13e-25	1.97524
SERPIND1	ENSG00000099937	1.97357	1.31905	1.04e-18	1.49e-16	1.97357
ADH4	ENSG00000198099	1.92842	1.71695	1.24e-11	9.36e-10	1.92842
LGALS14	ENSG00000006659	-1.91406	-3.99933	3.1e-13	2.67e-11	1.91406
OLFM4	ENSG00000102837	-1.90661	0.692797	5.23e-17	6.77e-15	1.90661
KCNQ2	ENSG00000075043	-1.90552	-0.372448	2.89e-13	2.5e-11	1.90552
GPR78	ENSG00000155269	1.87849	-2.26455	2.04e-23	4.13e-21	1.87849
DLK1	ENSG00000185559	-1.87534	1.68037	1.33e-08	5.44e-07	1.87534
BEND2	ENSG00000177324	1.85869	-3.42107	1.5e-15	1.66e-13	1.85869
FGF19	ENSG00000162344	1.85824	-3.30768	5.69e-13	4.78e-11	1.85824
MAGEA6	ENSG00000197172	1.8547	-1.12417	1.03e-06	2.07e-05	1.8547
CLCA1	ENSG00000016490	-1.84774	-3.89389	1.99e-10	1.27e-08	1.84774
PRSS3	ENSG00000010438	1.83499	-0.249608	6.66e-20	1.03e-17	1.83499
CST1	ENSG00000170373	-1.83278	-0.783477	1.41e-15	1.56e-13	1.83278
GSG1L	ENSG00000169181	-1.83189	-2.38764	6.74e-21	1.13e-18	1.83189
GPX2	ENSG00000176153	-1.80928	2.429	2.12e-22	3.98e-20	1.80928
IRX4	ENSG00000113430	1.8085	-3.43759	8.57e-14	7.99e-12	1.8085
HP	ENSG00000257017	1.79394	6.73532	2.63e-11	1.92e-09	1.79394
SERPINA11	ENSG00000186910	1.7928	-3.08893	9.53e-14	8.85e-12	1.7928
PRG4	ENSG00000116690	1.79277	0.608496	2.25e-34	9.21e-32	1.79277
F9	ENSG00000101981	1.78816	-3.18076	5.77e-07	1.32e-05	1.78816
MBL2	ENSG00000165471	1.78287	-2.01803	3.11e-11	2.21e-09	1.78287
KLK8	ENSG00000129455	-1.78252	-2.79161	2.6e-13	2.29e-11	1.78252
EPHA5	ENSG00000145242	-1.7816	-0.919557	4.16e-09	1.98e-07	1.7816
IGFL3	ENSG00000188624	1.78086	-3.88455	3.25e-17	4.37e-15	1.78086
MUC2	ENSG00000198788	1.77925	0.621102	1.15e-10	7.58e-09	1.77925
PAX9	ENSG00000198807	1.77753	-0.0159614	9.48e-30	2.94e-27	1.77753
ITIH3	ENSG00000162267	1.76602	2.97287	2.49e-30	7.88e-28	1.76602
ARHGAP36	ENSG00000147256	-1.76073	-2.88745	5.99e-13	5e-11	1.76073
TRPM5	ENSG00000070985	1.7516	-2.13144	1.91e-21	3.41e-19	1.7516
CFHR1	ENSG00000244414	1.74595	-0.640751	1.89e-14	1.83e-12	1.74595
TYR	ENSG00000077498	1.73942	-2.02344	2.45e-26	6.57e-24	1.73942
HEPHL1	ENSG00000181333	1.73883	0.143922	1.28e-33	4.89e-31	1.73883
PMEL	ENSG00000185664	-1.73834	2.91644	6.95e-53	8.34e-50	1.73834
ADAM33	ENSG00000149451	-1.73744	1.28019	9.43e-22	1.72e-19	1.73744
LAMP5	ENSG00000125869	-1.73272	2.17756	2.61e-21	4.56e-19	1.73272
H2BFM	ENSG00000101812	-1.72737	-4.20597	2.46e-13	2.18e-11	1.72737
SCRT1	ENSG00000261678	1.72725	-0.228451	6.16e-15	6.37e-13	1.72725
PNOC	ENSG00000168081	1.72601	-0.148793	1.77e-28	5.22e-26	1.72601
ALPG	ENSG00000163286	1.71553	-3.87774	4.4e-10	2.64e-08	1.71553
UNCX	ENSG00000164853	1.71384	-4.18411	2.75e-11	2e-09	1.71384
RPTN	ENSG00000215853	1.71142	-1.63717	3.64e-09	1.77e-07	1.71142
F2	ENSG00000180210	1.70829	2.27042	2.4e-15	2.58e-13	1.70829
PAPPA2	ENSG00000116183	-1.70279	4.3727	2.79e-16	3.37e-14	1.70279
URAD	ENSG00000183463	-1.69607	-3.91369	2.68e-11	1.96e-09	1.69607
CPLX2	ENSG00000145920	-1.69381	1.29264	1.26e-08	5.2e-07	1.69381
SYNPR	ENSG00000163630	1.68254	-3.92098	3.84e-11	2.69e-09	1.68254
ZDHHC22	ENSG00000177108	1.67893	-2.98419	4.33e-21	7.49e-19	1.67893
CRYAA	ENSG00000160202	1.67872	-4.02164	4.34e-09	2.04e-07	1.67872
UGT1A4	ENSG00000244474	1.67528	-2.70724	8.24e-15	8.42e-13	1.67528
LEFTY1	ENSG00000243709	-1.67013	2.70582	1.18e-16	1.46e-14	1.67013
ARG1	ENSG00000118520	1.65816	-1.00587	7.49e-37	3.55e-34	1.65816
NFE4	ENSG00000230257	1.65187	-1.43655	7.78e-19	1.13e-16	1.65187
GAGE2A	ENSG00000189064	1.64097	-3.16701	7.05e-05	0.000603313	1.64097
MYBPC1	ENSG00000196091	1.63839	-2.50557	2.17e-19	3.28e-17	1.63839
BRINP2	ENSG00000198797	-1.63723	-0.6453	4.4e-18	6.19e-16	1.63723
BPIFB4	ENSG00000186191	-1.63462	-2.77699	7.57e-10	4.37e-08	1.63462
LTF	ENSG00000012223	-1.63412	7.48381	8.82e-17	1.13e-14	1.63412
CALML3	ENSG00000178363	-1.62722	-0.875074	2.02e-15	2.19e-13	1.62722
SPDYC	ENSG00000204710	-1.62702	-3.09146	2.07e-16	2.54e-14	1.62702
PPP1R1B	ENSG00000131771	-1.6269	1.57705	1.5e-14	1.49e-12	1.6269
ANGPTL7	ENSG00000171819	-1.61923	0.230361	7.03e-15	7.23e-13	1.61923
PTPRT	ENSG00000196090	-1.6187	-0.539927	1.42e-20	2.34e-18	1.6187
KRT75	ENSG00000170454	-1.61655	-3.34163	4.75e-09	2.18e-07	1.61655
CYP19A1	ENSG00000137869	-1.61497	-0.816388	5.38e-26	1.36e-23	1.61497
SFTPC	ENSG00000168484	-1.61305	-2.70656	1.69e-11	1.26e-09	1.61305
LRRTM3	ENSG00000198739	-1.61102	-3.42475	7.69e-16	8.76e-14	1.61102
PATE1	ENSG00000171053	1.60161	-4.09615	4.82e-08	1.62e-06	1.60161
AL035425.2	ENSG00000260548	-1.60051	-3.89085	3.45e-05	0.000339653	1.60051
CAPNS2	ENSG00000256812	-1.59852	-2.80492	1.52e-20	2.43e-18	1.59852
REG4	ENSG00000134193	-1.59599	-2.77484	9.06e-15	9.22e-13	1.59599
AQP2	ENSG00000167580	-1.58789	2.96243	4.62e-09	2.13e-07	1.58789
AMER3	ENSG00000178171	-1.5761	-2.87823	1.18e-12	9.64e-11	1.5761
STMN2	ENSG00000104435	1.57543	0.304148	2.91e-11	2.09e-09	1.57543
SPANXB1	ENSG00000227234	1.57464	-2.66072	3.11e-07	7.74e-06	1.57464
DAB1	ENSG00000173406	1.56959	0.147702	4.58e-22	8.51e-20	1.56959
CHST6	ENSG00000183196	-1.56398	-0.127212	1.25e-25	3.05e-23	1.56398
SLC1A6	ENSG00000105143	-1.56292	1.25406	1.93e-09	9.91e-08	1.56292
LGI3	ENSG00000168481	-1.561	0.414345	1.1e-19	1.69e-17	1.561
MAGEA3	ENSG00000221867	1.55539	-1.47409	7.12e-06	9.64e-05	1.55539
CCKAR	ENSG00000163394	-1.54567	-0.781472	4.73e-06	6.97e-05	1.54567
CXCL17	ENSG00000189377	-1.54492	-2.33576	8.96e-17	1.14e-14	1.54492
CRH	ENSG00000147571	1.53902	0.47106	2.65e-06	4.47e-05	1.53902
CABP2	ENSG00000167791	1.53042	-4.14417	4.37e-09	2.05e-07	1.53042
ACTL6B	ENSG00000077080	1.52747	-2.97638	1.09e-11	8.3e-10	1.52747
KEL	ENSG00000197993	-1.5263	-0.384094	6.59e-35	2.76e-32	1.5263
SP9	ENSG00000217236	1.52453	-3.325	3.71e-06	5.74e-05	1.52453
MMP12	ENSG00000262406	1.52347	0.811346	2.48e-13	2.19e-11	1.52347
RTL1	ENSG00000254656	1.52303	0.346192	1.9e-05	0.000211344	1.52303
MMP10	ENSG00000166670	-1.52281	-0.94625	9.5e-13	7.78e-11	1.52281
KLK7	ENSG00000169035	-1.52214	-1.82448	1.4e-11	1.05e-09	1.52214
CRHR1	ENSG00000120088	1.52126	-0.251995	3.65e-11	2.57e-09	1.52126
TRPV5	ENSG00000127412	-1.50587	-2.89966	1.79e-22	3.4e-20	1.50587
TRPV6	ENSG00000165125	-1.50426	0.678386	3.86e-23	7.65e-21	1.50426
SERPINB5	ENSG00000206075	1.50034	-0.779321	1.19e-08	4.92e-07	1.50034
SOX3	ENSG00000134595	-1.50003	-2.93202	1.27e-13	1.15e-11	1.50003
UPK2	ENSG00000110375	-1.49763	0.148248	4.48e-18	6.25e-16	1.49763
MT1G	ENSG00000125144	-1.49543	4.9704	1.04e-15	1.16e-13	1.49543
TM4SF20	ENSG00000168955	1.4928	-3.1547	1.32e-20	2.2e-18	1.4928
ASTN1	ENSG00000152092	-1.48908	0.691178	1.66e-14	1.62e-12	1.48908
MIA	ENSG00000261857	-1.48905	-2.70452	2.11e-19	3.22e-17	1.48905
TMPRSS4	ENSG00000137648	-1.48739	2.39574	2.1e-14	2.03e-12	1.48739
LHX2	ENSG00000106689	-1.48735	-0.939148	5.39e-16	6.3e-14	1.48735
PLEKHS1	ENSG00000148735	-1.47768	0.522795	6.48e-14	6.14e-12	1.47768
GRM3	ENSG00000198822	-1.47736	-1.06349	3.4e-17	4.5e-15	1.47736
KCNE1B	ENSG00000276289	-1.47686	-3.3546	1.65e-15	1.8e-13	1.47686
ANXA10	ENSG00000109511	1.47441	-2.5138	2.39e-19	3.59e-17	1.47441
SLC8A3	ENSG00000100678	1.47249	-0.732124	6.04e-25	1.43e-22	1.47249
GLRA4	ENSG00000188828	-1.46765	-3.1909	8.21e-16	9.29e-14	1.46765
AK5	ENSG00000154027	-1.46209	1.23173	4.52e-24	9.93e-22	1.46209
INSM1	ENSG00000173404	-1.45083	-2.49768	6.01e-11	4.13e-09	1.45083
IL1R2	ENSG00000115590	1.4498	4.11946	5.83e-19	8.53e-17	1.4498
COL2A1	ENSG00000139219	1.44371	-0.691855	3.92e-13	3.33e-11	1.44371
EGFL6	ENSG00000198759	1.44223	0.858003	2.2e-13	1.96e-11	1.44223
SERPINA7	ENSG00000123561	1.44172	0.258603	6.46e-13	5.36e-11	1.44172
LPAR3	ENSG00000171517	1.4412	-0.758121	2.07e-12	1.65e-10	1.4412
KCNB2	ENSG00000182674	-1.43485	-1.98981	1.8e-10	1.16e-08	1.43485
PAGE4	ENSG00000101951	1.42646	-3.23931	9.43e-07	1.95e-05	1.42646
MRGPRX3	ENSG00000179826	1.42413	-4.20679	7.39e-11	5e-09	1.42413
UGT1A5	ENSG00000240224	1.41565	-3.86247	3.97e-14	3.78e-12	1.41565
OMG	ENSG00000126861	1.41435	1.69093	6.48e-16	7.43e-14	1.41435
SPTSSB	ENSG00000196542	-1.41152	-0.772526	2.37e-18	3.39e-16	1.41152
KCNJ1	ENSG00000151704	-1.41037	4.01047	3.35e-11	2.37e-09	1.41037
MEOX2	ENSG00000106511	1.40977	1.4945	2.31e-16	2.81e-14	1.40977
DEFB118	ENSG00000131068	-1.40478	-4.07316	7.11e-09	3.14e-07	1.40478
HOXC12	ENSG00000123407	1.40022	-2.0899	2.43e-19	3.61e-17	1.40022
PRB2	ENSG00000121335	-1.3971	-3.18383	8.56e-10	4.85e-08	1.3971
FOXR2	ENSG00000189299	-1.39685	-4.1014	1.42e-05	0.000166996	1.39685
ITLN1	ENSG00000179914	-1.38797	-1.29414	1.52e-20	2.43e-18	1.38797
VGLL1	ENSG00000102243	-1.38663	-1.21987	7.22e-07	1.57e-05	1.38663
LHB	ENSG00000104826	-1.38564	-1.47375	6.14e-17	7.9e-15	1.38564
CA10	ENSG00000154975	-1.38422	1.55593	5.78e-08	1.91e-06	1.38422
MMP1	ENSG00000196611	-1.3818	3.53599	7.89e-14	7.43e-12	1.3818
IGLL1	ENSG00000128322	1.37755	-2.47692	1.56e-15	1.72e-13	1.37755
IRS4	ENSG00000133124	-1.3685	-0.107813	0.000404253	0.00239505	1.3685
SPACA1	ENSG00000118434	-1.36578	-2.60548	3.07e-06	5.01e-05	1.36578
WIF1	ENSG00000156076	1.36352	-1.06764	1.46e-10	9.51e-09	1.36352
PTGDS	ENSG00000107317	-1.3497	6.23373	3.66e-13	3.12e-11	1.3497
KRT79	ENSG00000185640	1.34883	-3.31541	7.96e-11	5.35e-09	1.34883
PRSS41	ENSG00000215148	-1.34755	-3.96364	3.17e-09	1.56e-07	1.34755
MAGEA1	ENSG00000198681	1.3463	-3.04681	0.000212306	0.00143706	1.3463
SFTPA1	ENSG00000122852	-1.33665	-2.97913	8.19e-09	3.53e-07	1.33665
AGR2	ENSG00000106541	-1.33619	2.65549	6.14e-08	2.01e-06	1.33619
PPDPFL	ENSG00000168333	1.33304	2.60702	2.23e-06	3.86e-05	1.33304
CPA1	ENSG00000091704	-1.33198	-2.70626	1.14e-14	1.15e-12	1.33198
AC008687.4	ENSG00000268655	-1.33069	-2.30107	9.79e-17	1.23e-14	1.33069
MAP1LC3C	ENSG00000197769	-1.32521	0.721767	9.91e-24	2.12e-21	1.32521
CCDC187	ENSG00000260220	-1.32385	-1.47826	5.9e-10	3.46e-08	1.32385
DEFA4	ENSG00000164821	-1.3236	-3.66137	5.55e-13	4.69e-11	1.3236
GABRA3	ENSG00000011677	1.31992	-1.4555	3.96e-09	1.9e-07	1.31992
MLANA	ENSG00000120215	1.31529	0.615223	2.16e-21	3.81e-19	1.31529
TCN1	ENSG00000134827	-1.31195	1.71941	6.25e-09	2.81e-07	1.31195
RDH16	ENSG00000139547	1.31034	-0.513905	2.1e-30	6.74e-28	1.31034
TNNT3	ENSG00000130595	1.31001	1.18768	8.1e-12	6.26e-10	1.31001
NAA11	ENSG00000156269	-1.30904	-3.76044	1.25e-07	3.62e-06	1.30904
REG1B	ENSG00000172023	1.30869	0.92321	1.3e-07	3.74e-06	1.30869
NKX2-2	ENSG00000125820	-1.30379	-2.16476	1.04e-07	3.09e-06	1.30379
POU4F1	ENSG00000152192	1.30379	-0.944929	4.59e-09	2.13e-07	1.30379
RHAG	ENSG00000112077	-1.30357	-2.76488	1.04e-08	4.32e-07	1.30357
SPP2	ENSG00000072080	1.30135	-4.15204	2.37e-07	6.25e-06	1.30135
PEX5L	ENSG00000114757	1.29786	-0.352233	4.62e-21	7.85e-19	1.29786
MARCOL	ENSG00000248109	-1.29113	-4.21928	6.04e-11	4.13e-09	1.29113
SOX2	ENSG00000181449	-1.28807	-1.30789	8e-09	3.46e-07	1.28807
HAL	ENSG00000084110	1.28748	-0.0769597	7.73e-26	1.91e-23	1.28748
SNCB	ENSG00000074317	-1.28034	-0.511244	7.5e-08	2.37e-06	1.28034
RLBP1	ENSG00000140522	-1.2794	-3.76265	6.96e-12	5.43e-10	1.2794
UTS2R	ENSG00000181408	-1.27597	-1.95665	4.56e-07	1.08e-05	1.27597
ELF5	ENSG00000135374	-1.26888	-1.21586	2.7e-12	2.13e-10	1.26888
TSPAN10	ENSG00000182612	-1.26643	2.86303	1.44e-22	2.79e-20	1.26643
SLITRK3	ENSG00000121871	-1.26513	-3.68203	1.96e-08	7.67e-07	1.26513
FDCSP	ENSG00000181617	-1.26434	1.90505	9.54e-05	0.0007638	1.26434
SLC35G3	ENSG00000164729	-1.26241	-3.14949	2.13e-08	8.3e-07	1.26241
MMP13	ENSG00000137745	1.26213	-0.0400187	3.77e-06	5.81e-05	1.26213
TH	ENSG00000180176	-1.25433	-2.70933	1.25e-10	8.2e-09	1.25433
CYP4B1	ENSG00000142973	-1.25395	1.5479	6.68e-13	5.51e-11	1.25395
CRYBA2	ENSG00000163499	-1.25235	-4.11682	2.73e-07	7.04e-06	1.25235
ALLC	ENSG00000151360	-1.25141	-2.43969	7.15e-11	4.86e-09	1.25141
AC136428.1	ENSG00000259680	1.24651	-2.42497	1.64e-08	6.6e-07	1.24651
AGR3	ENSG00000173467	-1.24051	0.313738	3.22e-07	7.96e-06	1.24051
NPHS2	ENSG00000116218	-1.23848	-0.166751	3.69e-06	5.72e-05	1.23848
LRFN2	ENSG00000156564	-1.23708	-1.77691	2.8e-08	1.04e-06	1.23708
GNMT	ENSG00000124713	1.23074	-0.404591	4.02e-26	1.03e-23	1.23074
C6orf222	ENSG00000189325	1.22879	-0.236271	8.05e-10	4.58e-08	1.22879
C2CD4A	ENSG00000198535	-1.22445	2.55258	3.61e-11	2.55e-09	1.22445
IL36RN	ENSG00000136695	-1.22324	-4.01818	4.54e-08	1.56e-06	1.22324
ALPP	ENSG00000163283	1.22139	-3.82114	7.85e-07	1.68e-05	1.22139
TBX5	ENSG00000089225	1.21702	-0.472221	1.23e-06	2.42e-05	1.21702
RIPPLY1	ENSG00000147223	1.21121	1.93918	9.06e-09	3.85e-07	1.21121
PAEP	ENSG00000122133	1.20678	3.10076	5.39e-05	0.000489631	1.20678
AGBL1	ENSG00000273540	1.20486	-3.64355	5.19e-06	7.48e-05	1.20486
LCN15	ENSG00000177984	-1.20458	-3.39856	3.6e-09	1.75e-07	1.20458
IGLL5	ENSG00000254709	1.20305	5.1295	2.41e-11	1.77e-09	1.20305
NPTX2	ENSG00000106236	1.2024	6.95919	1.1e-10	7.3e-09	1.2024
MSMB	ENSG00000263639	1.2016	-2.44364	1.61e-06	2.99e-05	1.2016
TFF2	ENSG00000160181	1.20078	-1.74711	3.74e-07	9.09e-06	1.20078
VCX	ENSG00000182583	-1.19092	-3.08781	9.74e-12	7.46e-10	1.19092
UGT1A7	ENSG00000244122	1.18964	-1.17704	2.81e-11	2.03e-09	1.18964
CGA	ENSG00000135346	1.18872	-0.0914964	0.000115557	0.000885364	1.18872
MYMX	ENSG00000262179	-1.18754	-1.18779	8.35e-12	6.42e-10	1.18754
TMEM52B	ENSG00000165685	-1.18733	4.71448	2.87e-10	1.79e-08	1.18733
KIF1A	ENSG00000130294	-1.18663	1.7138	1.52e-07	4.29e-06	1.18663
CRISP2	ENSG00000124490	-1.18646	-2.57647	9.39e-05	0.000754414	1.18646
VSTM2A	ENSG00000170419	-1.18532	3.33805	0.000135297	0.00100001	1.18532
LYPD4	ENSG00000273111	-1.18408	-3.26191	4.91e-07	1.15e-05	1.18408
MAGEB17	ENSG00000182798	1.18267	-2.44887	5.94e-15	6.18e-13	1.18267
CRX	ENSG00000105392	-1.17599	-2.66728	4.36e-10	2.63e-08	1.17599
AKR1B15	ENSG00000227471	-1.17468	0.433757	6.29e-06	8.69e-05	1.17468
TDRD15	ENSG00000218819	1.16969	-3.90127	7.86e-09	3.42e-07	1.16969
SLC6A15	ENSG00000072041	-1.16717	1.19068	4.71e-06	6.96e-05	1.16717
MT1M	ENSG00000205364	-1.16691	2.35357	1.65e-14	1.62e-12	1.16691
RTP3	ENSG00000163825	1.16505	-2.38897	6.44e-07	1.44e-05	1.16505
MROH2A	ENSG00000185038	1.16498	0.919456	1.75e-09	9.13e-08	1.16498
PAGE2B	ENSG00000238269	-1.16442	-1.40617	7.09e-06	9.62e-05	1.16442
WFDC5	ENSG00000175121	-1.16204	1.54596	1.72e-05	0.000195759	1.16204
NTSR2	ENSG00000169006	-1.15987	-1.93335	0.000397653	0.00236062	1.15987
SORCS1	ENSG00000108018	-1.1557	1.2326	6.57e-10	3.83e-08	1.1557
CA1	ENSG00000133742	-1.15436	-0.165325	5.76e-11	3.99e-09	1.15436
GDF3	ENSG00000184344	1.1528	-0.818898	3.08e-20	4.82e-18	1.1528
FXYD4	ENSG00000150201	-1.15139	3.42594	6.68e-05	0.000579102	1.15139
RFX6	ENSG00000185002	-1.15139	-3.83441	1.3e-09	7.11e-08	1.15139
PCDH15	ENSG00000150275	1.15007	-2.64492	2.26e-07	5.99e-06	1.15007
PAGE5	ENSG00000158639	-1.14991	-0.175324	3.22e-05	0.000320487	1.14991
ITLN2	ENSG00000158764	-1.14935	-3.62992	6.48e-09	2.89e-07	1.14935
RDH8	ENSG00000080511	-1.14782	-1.60083	7.11e-05	0.000607134	1.14782
KISS1	ENSG00000170498	1.14753	-1.39472	1.84e-12	1.47e-10	1.14753
CALB1	ENSG00000104327	-1.14603	0.820719	2.53e-15	2.69e-13	1.14603
SHD	ENSG00000105251	-1.14501	-1.05395	1.62e-07	4.51e-06	1.14501
FETUB	ENSG00000090512	1.14441	-2.19543	6.99e-06	9.51e-05	1.14441
C11orf87	ENSG00000185742	1.1438	-3.02524	1.37e-08	5.56e-07	1.1438
HTR3E	ENSG00000186038	-1.14356	-3.51784	1.94e-07	5.27e-06	1.14356
ASCL1	ENSG00000139352	-1.14199	-1.87787	1.54e-06	2.89e-05	1.14199
ALDH3B2	ENSG00000132746	-1.14177	-1.05829	9.02e-08	2.74e-06	1.14177
CYP2W1	ENSG00000073067	1.1375	-1.22161	4.03e-16	4.78e-14	1.1375
PYDC1	ENSG00000169900	-1.13465	-0.957959	6.36e-06	8.78e-05	1.13465
LHX8	ENSG00000162624	1.13303	-0.99015	5.75e-06	8.1e-05	1.13303
CYP17A1	ENSG00000148795	-1.13281	3.84719	2.97e-10	1.85e-08	1.13281
SOHLH1	ENSG00000165643	-1.13149	-3.53571	3.41e-06	5.41e-05	1.13149
SLC12A1	ENSG00000074803	-1.12749	3.679	7.34e-09	3.23e-07	1.12749
VIT	ENSG00000205221	-1.12731	-1.59369	2.83e-08	1.05e-06	1.12731
KRTAP17-1	ENSG00000186860	-1.12065	-3.92269	6.06e-07	1.37e-05	1.12065
DPPA4	ENSG00000121570	1.1177	-1.99105	3.5e-10	2.16e-08	1.1177
KRTAP1-1	ENSG00000188581	-1.11426	-3.33122	4.75e-06	6.97e-05	1.11426
KRT23	ENSG00000108244	-1.11405	2.12066	3.3e-08	1.2e-06	1.11405
CUX2	ENSG00000111249	1.11368	-1.17442	1.19e-14	1.19e-12	1.11368
ZIC2	ENSG00000043355	1.11332	-0.482592	6.08e-06	8.47e-05	1.11332
ABCB11	ENSG00000073734	1.11314	-2.88254	1.22e-07	3.57e-06	1.11314
IGFN1	ENSG00000163395	-1.11289	4.48977	3.33e-06	5.33e-05	1.11289
TRIM63	ENSG00000158022	-1.11109	3.09689	3.48e-07	8.52e-06	1.11109
LAIR2	ENSG00000167618	1.10966	-0.544177	1.65e-13	1.49e-11	1.10966
BARX1	ENSG00000131668	1.1087	-1.43401	7.04e-07	1.54e-05	1.1087
MTRNR2L6	ENSG00000270672	1.10832	-1.3434	3.66e-16	4.37e-14	1.10832
BMP5	ENSG00000112175	1.10409	0.271324	3.74e-08	1.33e-06	1.10409
S100A2	ENSG00000196754	-1.10026	3.69438	4.1e-17	5.39e-15	1.10026
FRMD7	ENSG00000165694	-1.09857	-0.116846	0.00023196	0.00153828	1.09857
C1orf87	ENSG00000162598	-1.09835	-1.6801	1.59e-06	2.97e-05	1.09835
HCN4	ENSG00000138622	-1.09339	-0.216527	5.81e-13	4.87e-11	1.09339
TFAP2B	ENSG00000008196	-1.09293	-0.135566	1.06e-06	2.13e-05	1.09293
CT55	ENSG00000169551	1.08889	-3.63914	2.77e-13	2.41e-11	1.08889
KRT5	ENSG00000186081	-1.08402	1.16597	2.63e-08	9.91e-07	1.08402
LEFTY2	ENSG00000143768	-1.08244	-1.03393	7.82e-10	4.48e-08	1.08244
KRT34	ENSG00000131737	1.08225	-2.58127	6.28e-07	1.41e-05	1.08225
GJB6	ENSG00000121742	-1.08214	-0.848383	3.34e-06	5.34e-05	1.08214
CNTFR	ENSG00000122756	-1.07856	0.685527	5.63e-10	3.34e-08	1.07856
HHATL	ENSG00000010282	-1.07648	4.37833	0.000141705	0.00104054	1.07648
SMPX	ENSG00000091482	-1.07602	-2.25123	0.000147794	0.00107517	1.07602
SIAH3	ENSG00000215475	-1.076	-1.65981	1.17e-13	1.07e-11	1.076
SFTPA2	ENSG00000185303	-1.07526	-2.47097	3.04e-11	2.17e-09	1.07526
NHLH2	ENSG00000177551	-1.07506	-3.50363	9.27e-11	6.18e-09	1.07506
SCG3	ENSG00000104112	-1.07398	3.91185	2.84e-06	4.7e-05	1.07398
DEFA3	ENSG00000239839	-1.07266	-3.22154	2.77e-07	7.12e-06	1.07266
FCRL5	ENSG00000143297	1.07147	1.22738	7.41e-11	5e-09	1.07147
SYT8	ENSG00000149043	-1.0705	0.728314	3.88e-07	9.4e-06	1.0705
NGB	ENSG00000165553	-1.0679	-3.83004	1.94e-08	7.61e-07	1.0679
FMR1NB	ENSG00000176988	-1.06668	-3.75215	9.73e-09	4.07e-07	1.06668
BMP7	ENSG00000101144	-1.0665	2.75095	1.55e-07	4.35e-06	1.0665
LMNTD1	ENSG00000152936	-1.06633	-4.06548	2.86e-07	7.27e-06	1.06633
DSC3	ENSG00000134762	1.06475	-1.3195	3.83e-10	2.34e-08	1.06475
PLG	ENSG00000122194	1.06295	3.76121	2.6e-06	4.41e-05	1.06295
WFDC12	ENSG00000168703	-1.06225	0.685633	5.61e-05	0.000503854	1.06225
CTNNA2	ENSG00000066032	-1.06106	1.41717	1.33e-05	0.000158101	1.06106
HSPB3	ENSG00000169271	-1.05894	-2.87386	3.9e-06	5.99e-05	1.05894
DMP1	ENSG00000152592	1.05681	-2.18427	7.49e-10	4.34e-08	1.05681
CYP3A4	ENSG00000160868	-1.05672	0.918019	1.4e-11	1.05e-09	1.05672
AHSP	ENSG00000169877	-1.05604	-2.14105	6.94e-08	2.21e-06	1.05604
DRGX	ENSG00000165606	1.05583	-4.03849	5.23e-09	2.38e-07	1.05583
SIGLECL1	ENSG00000179213	1.05073	-4.05975	2.99e-07	7.53e-06	1.05073
NRN1	ENSG00000124785	1.0503	3.93798	4.66e-18	6.45e-16	1.0503
GOLGA6L7	ENSG00000261649	1.04834	-0.955888	1.64e-07	4.54e-06	1.04834
CHRNA9	ENSG00000174343	1.04768	-3.55107	1.36e-08	5.54e-07	1.04768
CT45A1	ENSG00000268940	1.04655	-4.15254	0.000809109	0.00412108	1.04655
RAD51AP2	ENSG00000214842	-1.04295	-2.88916	1.29e-05	0.000154751	1.04295
S100A7	ENSG00000143556	-1.04276	-2.98456	1.2e-05	0.000145173	1.04276
VAX1	ENSG00000148704	-1.03949	-3.70296	5.56e-06	7.89e-05	1.03949
FOXN1	ENSG00000109101	-1.0356	-2.20773	1.37e-12	1.11e-10	1.0356
CST4	ENSG00000101441	-1.03456	-2.59924	0.000220452	0.00148161	1.03456
SSTR5	ENSG00000162009	-1.02974	-0.281814	2.35e-08	9.04e-07	1.02974
PGF	ENSG00000119630	1.02674	6.75499	1.63e-12	1.31e-10	1.02674
SBK2	ENSG00000187550	-1.02562	-2.57994	4.8e-09	2.2e-07	1.02562
LRRTM4	ENSG00000176204	-1.0251	0.385895	3.2e-08	1.17e-06	1.0251
DCAF4L2	ENSG00000176566	1.02446	-2.74205	0.00671053	0.0220119	1.02446
COL6A6	ENSG00000206384	-1.02396	-1.56537	4.46e-21	7.65e-19	1.02396
IGFL1	ENSG00000188293	1.02387	-2.69545	4.76e-05	0.00044201	1.02387
DBX2	ENSG00000185610	1.02216	-3.64847	3.37e-06	5.36e-05	1.02216
DCX	ENSG00000077279	-1.0189	-0.944257	1.77e-11	1.31e-09	1.0189
HMGA2	ENSG00000149948	-1.01632	2.31915	9.01e-07	1.88e-05	1.01632
C1QL4	ENSG00000186897	1.01166	2.69709	5.85e-10	3.45e-08	1.01166
CNGA3	ENSG00000144191	-1.01015	-3.71961	7.77e-08	2.45e-06	1.01015
SLC5A2	ENSG00000140675	-1.00978	1.1652	3.61e-10	2.22e-08	1.00978
LIPI	ENSG00000188992	1.00906	-2.50078	7.86e-08	2.47e-06	1.00906
TYRP1	ENSG00000107165	-1.00845	-0.672663	7.04e-07	1.54e-05	1.00845
OR5C1	ENSG00000148215	-1.00268	-4.10374	3.29e-06	5.29e-05	1.00268
