# Supplementary material for: Transcriptomics analysis for the identification of potential age-related genes and cells associated with three major urogenital cancers
Source: Sci Rep. 2021 Jan 12;11:641. doi: 10.1038/s41598-020-80065-y (PMC7803945; doi:10.1038/s41598-020-80065-y)
Supplement: Supplementary file 2 — Supplementary Table S2. [file 41598_2020_80065_MOESM2_ESM.xls]

## Sheet: Sheet1
gene	probe_id	logFC	logCPM	PValue	FDR	logFCabs
DRGX	ENSG00000165606	6.95569	-0.398694	1.35e-42	8.02e-39	6.95569
MAGEA4	ENSG00000147381	-6.78604	-1.31172	2.1e-26	2.88e-23	6.78604
SPZ1	ENSG00000164299	-6.49036	1.35454	9.97e-53	1.77e-48	6.49036
TMPRSS11B	ENSG00000185873	5.67576	-2.4192	1.83e-25	2.16e-22	5.67576
AMBN	ENSG00000178522	5.1079	-2.18812	3.3e-23	2.93e-20	5.1079
LIPF	ENSG00000182333	4.80117	3.0481	3.48e-18	1.63e-15	4.80117
PRSS56	ENSG00000237412	4.74642	-1.25857	1.17e-26	1.73e-23	4.74642
MC4R	ENSG00000166603	4.74321	-1.92345	4.77e-32	1.41e-28	4.74321
CLCA1	ENSG00000016490	4.52013	-1.45247	2.5e-25	2.78e-22	4.52013
DEFA5	ENSG00000164816	4.12481	3.52048	2.85e-11	5.64e-09	4.12481
GUCA2A	ENSG00000197273	4.02485	-2.18392	1.22e-23	1.15e-20	4.02485
VPREB1	ENSG00000169575	4.01239	-3.41175	7.74e-17	2.75e-14	4.01239
CALML5	ENSG00000178372	3.98371	-0.238669	1.79e-34	6.38e-31	3.98371
BBOX1	ENSG00000129151	-3.7021	2.53086	3.79e-50	3.37e-46	3.7021
SLC6A18	ENSG00000164363	-3.62866	-2.85952	5.3e-19	2.86e-16	3.62866
GABRG1	ENSG00000163285	-3.56866	-2.46076	8.35e-30	1.65e-26	3.56866
GBX2	ENSG00000168505	3.36809	-1.93956	1.73e-29	3.07e-26	3.36809
SLC6A19	ENSG00000174358	-3.28891	2.80171	1.14e-27	1.85e-24	3.28891
DEFA6	ENSG00000164822	3.21973	1.79958	8.76e-09	1.03e-06	3.21973
HTN3	ENSG00000205649	3.18383	-3.97179	4.17e-14	1.14e-11	3.18383
PNMA5	ENSG00000198883	-3.12778	1.39931	3.45e-16	1.16e-13	3.12778
GABRG2	ENSG00000113327	3.1145	-2.35931	2.57e-22	1.99e-19	3.1145
C6orf15	ENSG00000204542	2.98932	-3.40562	1.36e-14	3.98e-12	2.98932
BARHL1	ENSG00000125492	2.91287	-3.45475	5.36e-20	3.29e-17	2.91287
PRB4	ENSG00000230657	2.85685	-4.14732	1.1e-14	3.31e-12	2.85685
CD5L	ENSG00000073754	2.83244	-2.21258	2.23e-16	7.79e-14	2.83244
CACNA1I	ENSG00000100346	-2.73352	-0.0270906	4.39e-38	1.95e-34	2.73352
SCRT2	ENSG00000215397	-2.73219	-3.5491	2.77e-12	6.31e-10	2.73219
OBP2B	ENSG00000171102	2.72908	-0.990003	4.32e-23	3.66e-20	2.72908
PRDM9	ENSG00000164256	2.72318	-3.13514	9.13e-10	1.34e-07	2.72318
KIR2DL1	ENSG00000125498	-2.70832	-3.43116	4.39e-19	2.44e-16	2.70832
GKN1	ENSG00000169605	2.64009	-3.31634	1.15e-09	1.68e-07	2.64009
CRX	ENSG00000105392	-2.59507	-2.70866	4.63e-20	2.94e-17	2.59507
SLCO6A1	ENSG00000205359	-2.5887	-3.96795	6.1e-09	7.53e-07	2.5887
FMR1NB	ENSG00000176988	-2.58132	-3.03023	6.08e-18	2.7e-15	2.58132
SGCZ	ENSG00000185053	2.55631	-2.89977	8.77e-18	3.81e-15	2.55631
TRIM63	ENSG00000158022	2.53757	1.24544	9.69e-26	1.23e-22	2.53757
CA6	ENSG00000131686	2.53519	-2.65867	6.72e-19	3.51e-16	2.53519
EPYC	ENSG00000083782	2.51719	-1.69772	3.85e-22	2.85e-19	2.51719
ANKRD34C	ENSG00000235711	-2.48352	-3.31768	1.14e-18	5.78e-16	2.48352
UGT1A8	ENSG00000242366	-2.4049	-2.02508	1.65e-15	5.34e-13	2.4049
UPK1B	ENSG00000114638	-2.38077	-2.12868	2.6e-18	1.25e-15	2.38077
CABS1	ENSG00000145309	-2.33387	-2.52765	1.02e-11	2.15e-09	2.33387
THRSP	ENSG00000151365	-2.30444	-1.4241	1.55e-22	1.25e-19	2.30444
UCN3	ENSG00000178473	2.23036	-1.09056	3.76e-17	1.39e-14	2.23036
MAGEA12	ENSG00000213401	-2.21051	-1.50326	2.12e-09	2.97e-07	2.21051
DAPL1	ENSG00000163331	-2.18099	2.24183	9.93e-18	4.2e-15	2.18099
SPAG11B	ENSG00000164871	2.15233	-3.25783	3.89e-10	6.17e-08	2.15233
TAC3	ENSG00000166863	2.11546	-1.65677	1.36e-15	4.47e-13	2.11546
COX6A2	ENSG00000156885	2.11523	1.23199	6.4e-09	7.85e-07	2.11523
CDC20B	ENSG00000164287	2.10619	1.67198	6.45e-13	1.57e-10	2.10619
LIPC	ENSG00000166035	-2.10442	-0.629954	1.75e-30	4.44e-27	2.10442
FGB	ENSG00000171564	-2.10265	0.017399	2.61e-07	2.13e-05	2.10265
LIPN	ENSG00000204020	-2.094	-3.75421	1.2e-13	3.1e-11	2.094
CACNA1S	ENSG00000081248	2.09196	0.758382	2.57e-08	2.68e-06	2.09196
KLB	ENSG00000134962	-2.09084	2.13682	3.12e-30	6.94e-27	2.09084
DDX4	ENSG00000152670	2.0813	-2.7003	9.38e-22	6.67e-19	2.0813
FGF3	ENSG00000186895	2.00844	-3.32532	8.34e-07	5.84e-05	2.00844
MYL2	ENSG00000111245	1.99884	5.33823	3.28e-06	0.000192085	1.99884
OR2T10	ENSG00000184022	1.98526	-1.90117	2.1e-07	1.74e-05	1.98526
MYL1	ENSG00000168530	1.97443	4.30098	2.64e-05	0.0011461	1.97443
TNNT1	ENSG00000105048	1.93875	5.18263	1.23e-08	1.39e-06	1.93875
IDO2	ENSG00000188676	1.93829	-1.73625	2.05e-24	2.15e-21	1.93829
LRTM1	ENSG00000144771	1.92935	-1.83766	8.13e-08	7.37e-06	1.92935
DPEP1	ENSG00000015413	1.92914	0.303557	1.33e-20	8.75e-18	1.92914
NNAT	ENSG00000053438	-1.91199	2.10948	2e-21	1.37e-18	1.91199
SLC38A8	ENSG00000166558	-1.91038	-3.56218	3.23e-13	7.98e-11	1.91038
SCEL	ENSG00000136155	-1.85819	-2.09725	3.97e-17	1.44e-14	1.85819
CYP1A1	ENSG00000140465	-1.84525	0.157849	2.19e-19	1.3e-16	1.84525
MAGEA1	ENSG00000198681	-1.83253	-1.73312	2.31e-05	0.00101958	1.83253
MYL3	ENSG00000160808	1.83082	2.45477	3.43e-11	6.56e-09	1.83082
RNF17	ENSG00000132972	-1.82096	-3.12369	1.36e-11	2.81e-09	1.82096
ACTA1	ENSG00000143632	1.82016	5.93447	5.1e-10	7.83e-08	1.82016
CSAG1	ENSG00000198930	-1.80562	-1.55761	4.02e-08	3.93e-06	1.80562
MYOG	ENSG00000122180	1.80537	-0.200566	6.02e-05	0.00235109	1.80537
LMOD2	ENSG00000170807	1.80521	2.21796	1.54e-06	9.86e-05	1.80521
GLYATL3	ENSG00000203972	-1.79267	-0.985257	2.42e-05	0.001061	1.79267
ZNF716	ENSG00000182111	-1.78914	-4.00105	1.21e-08	1.37e-06	1.78914
SPRR3	ENSG00000163209	-1.78065	-2.94163	9.2e-09	1.07e-06	1.78065
IGF2	ENSG00000167244	-1.77974	5.68946	8.79e-24	8.68e-21	1.77974
LY6G6C	ENSG00000204421	1.76354	-1.03622	7.03e-14	1.87e-11	1.76354
OR52E8	ENSG00000183269	1.75425	-3.6643	8.51e-07	5.93e-05	1.75425
TCAP	ENSG00000173991	1.74006	4.79086	2.95e-11	5.77e-09	1.74006
ABCB5	ENSG00000004846	-1.73313	-0.309697	1.17e-18	5.78e-16	1.73313
MYH7	ENSG00000092054	1.73232	6.74709	1.93e-05	0.00087419	1.73232
IGFL2	ENSG00000204866	1.72315	-2.27226	2.34e-16	8.02e-14	1.72315
CARD18	ENSG00000255501	-1.72232	-3.55732	0.000104824	0.00372816	1.72232
SERPINA9	ENSG00000170054	-1.7188	-3.49006	2.96e-07	2.37e-05	1.7188
TNNC1	ENSG00000114854	1.70996	4.5674	6.81e-12	1.49e-09	1.70996
HTR3C	ENSG00000178084	1.69269	-2.25772	5.44e-14	1.47e-11	1.69269
VWC2	ENSG00000188730	1.68967	-2.30842	2.79e-19	1.6e-16	1.68967
TG	ENSG00000042832	1.68121	4.22452	9.3e-15	2.85e-12	1.68121
MYH8	ENSG00000133020	1.67748	-1.58649	3.4e-07	2.68e-05	1.67748
CFC1	ENSG00000136698	-1.67154	0.220905	3.38e-17	1.28e-14	1.67154
CA3	ENSG00000164879	1.66617	4.64631	3.1e-09	4.21e-07	1.66617
DGKK	ENSG00000274588	-1.66544	-0.485545	2.84e-10	4.72e-08	1.66544
CKM	ENSG00000104879	1.65655	4.75855	3e-10	4.94e-08	1.65655
MYLPF	ENSG00000180209	1.65465	0.952641	1.27e-13	3.22e-11	1.65465
SST	ENSG00000157005	1.6474	-0.7202	2.14e-09	2.98e-07	1.6474
MAGEA3	ENSG00000221867	-1.6451	-1.62729	0.000128555	0.00442184	1.6451
AC020613.1	ENSG00000139053	-1.63992	-3.85706	9.19e-11	1.69e-08	1.63992
ASB10	ENSG00000146926	1.63796	-2.44894	5.31e-07	3.94e-05	1.63796
GRXCR1	ENSG00000215203	1.63433	-4.10166	1.34e-06	8.87e-05	1.63433
CHRND	ENSG00000135902	1.62565	-1.53632	7.95e-06	0.000419257	1.62565
NEUROG3	ENSG00000122859	1.61973	-4.0787	4.85e-09	6.38e-07	1.61973
DHRS7C	ENSG00000184544	1.61036	-3.49142	6.47e-06	0.000347706	1.61036
MYF6	ENSG00000111046	1.60848	0.198855	0.000637616	0.0163389	1.60848
FGF19	ENSG00000162344	1.60011	-2.46002	1.09e-07	9.72e-06	1.60011
DUPD1	ENSG00000188716	1.59955	-2.86355	3.33e-05	0.00140335	1.59955
KLHL40	ENSG00000157119	1.59077	0.465399	1.84e-05	0.000845204	1.59077
H3.Y	ENSG00000269466	1.59073	-3.2405	5.72e-07	4.19e-05	1.59073
AICDA	ENSG00000111732	-1.5903	-3.56087	5.15e-10	7.83e-08	1.5903
CELA3B	ENSG00000219073	-1.58431	-2.96248	8.03e-09	9.52e-07	1.58431
AZU1	ENSG00000172232	-1.57915	-2.4616	2.59e-17	1.02e-14	1.57915
MYBPH	ENSG00000133055	1.56926	0.658216	1.06e-05	0.000528306	1.56926
LRRC15	ENSG00000172061	1.56288	-0.0162247	3.35e-17	1.28e-14	1.56288
TRPC5	ENSG00000072315	1.56105	-3.67521	2.8e-10	4.7e-08	1.56105
TRIM49	ENSG00000168930	-1.55991	-3.39645	5.79e-05	0.00226784	1.55991
SLN	ENSG00000170290	1.55653	2.22902	9.96e-06	0.000499039	1.55653
TM4SF20	ENSG00000168955	-1.54727	-2.68647	3.98e-09	5.32e-07	1.54727
CYP26A1	ENSG00000095596	1.52963	-1.37093	9.37e-11	1.7e-08	1.52963
SCN1A	ENSG00000144285	1.52879	-0.335934	4.17e-06	0.000233728	1.52879
PRR27	ENSG00000187533	-1.52347	-4.04292	6.83e-05	0.00259494	1.52347
SPAG17	ENSG00000155761	-1.51379	-0.407432	2e-15	6.37e-13	1.51379
HJV	ENSG00000168509	1.51378	-1.12911	6.6e-08	6.14e-06	1.51378
OTOP1	ENSG00000163982	1.5073	-3.81736	0.000817182	0.0197695	1.5073
OR1N2	ENSG00000171501	-1.50619	-2.75911	0.00076126	0.0188021	1.50619
SERPINB12	ENSG00000166634	1.50088	-3.88835	4.87e-08	4.65e-06	1.50088
KCNJ16	ENSG00000153822	1.49666	-0.800409	1.71e-11	3.49e-09	1.49666
ZPLD1	ENSG00000170044	-1.49654	-2.9843	6.92e-10	1.04e-07	1.49654
TNNI1	ENSG00000159173	1.49358	4.85648	2.11e-12	4.88e-10	1.49358
AC004233.2	ENSG00000270168	1.47404	-2.985	7.77e-12	1.68e-09	1.47404
NRAP	ENSG00000197893	1.4729	4.339	4.05e-06	0.000228583	1.4729
OTOR	ENSG00000125879	1.47024	-3.04942	1.47e-06	9.59e-05	1.47024
INS	ENSG00000254647	-1.46718	-3.76313	0.000568568	0.0149127	1.46718
OTOG	ENSG00000188162	1.46622	-3.81443	1.54e-06	9.86e-05	1.46622
DGKB	ENSG00000136267	1.46407	-0.825279	1.7e-17	7.01e-15	1.46407
TRDN	ENSG00000186439	1.46109	2.35172	1.24e-05	0.000596933	1.46109
RBM46	ENSG00000151962	-1.44883	-3.46385	1.39e-07	1.2e-05	1.44883
KRT75	ENSG00000170454	1.44696	-0.956226	1.35e-09	1.95e-07	1.44696
PTPRR	ENSG00000153233	-1.43538	1.32166	6.41e-12	1.43e-09	1.43538
CRABP1	ENSG00000166426	1.43499	-0.464769	2e-14	5.65e-12	1.43499
TRPA1	ENSG00000104321	-1.43218	-2.87552	1.67e-14	4.8e-12	1.43218
DBH	ENSG00000123454	1.41643	0.876165	2.44e-11	4.92e-09	1.41643
PAGE5	ENSG00000158639	-1.41609	-3.87398	6.87e-07	4.93e-05	1.41609
METTL21C	ENSG00000139780	1.41506	-2.13376	2.59e-06	0.000156092	1.41506
CASQ1	ENSG00000143318	1.40214	2.2994	9.47e-12	2.03e-09	1.40214
SMYD1	ENSG00000115593	1.40003	0.76944	0.00211626	0.0391608	1.40003
C1orf105	ENSG00000180999	1.38637	-3.13615	3.12e-05	0.00133854	1.38637
SPSB4	ENSG00000175093	-1.38464	-2.34605	3.64e-10	5.88e-08	1.38464
AMER3	ENSG00000178171	-1.38212	-1.25602	2.23e-14	6.2e-12	1.38212
MYOZ1	ENSG00000177791	1.37958	2.04344	2.78e-13	6.97e-11	1.37958
APOBEC2	ENSG00000124701	1.37795	0.592432	1.12e-07	1e-05	1.37795
TRIM72	ENSG00000177238	1.37663	0.374585	4.05e-08	3.93e-06	1.37663
DKK4	ENSG00000104371	1.37345	0.26776	3e-06	0.000178427	1.37345
WFDC13	ENSG00000168634	-1.36939	-4.03247	5.68e-08	5.37e-06	1.36939
ANKRD1	ENSG00000148677	1.36933	2.109	7.94e-08	7.24e-06	1.36933
MYOD1	ENSG00000129152	1.36104	-2.99017	0.000894349	0.021098	1.36104
PPP1R3A	ENSG00000154415	1.35351	-1.66784	0.00340262	0.0536426	1.35351
SDR16C5	ENSG00000170786	-1.34753	0.0819038	3.89e-10	6.17e-08	1.34753
DUSP13	ENSG00000079393	1.34724	-0.5316	3.25e-05	0.00137718	1.34724
SMCO1	ENSG00000214097	1.34435	-2.57918	3.68e-08	3.66e-06	1.34435
MROH2A	ENSG00000185038	1.34134	-2.71987	1.69e-09	2.43e-07	1.34134
TRIM31	ENSG00000204616	-1.33399	0.125144	3.72e-18	1.7e-15	1.33399
FNDC7	ENSG00000143107	-1.33345	-3.88042	5.35e-08	5.09e-06	1.33345
GC	ENSG00000145321	1.32237	0.94689	0.000961181	0.0221687	1.32237
CSRP3	ENSG00000129170	1.31789	2.39044	0.00635461	0.0771358	1.31789
ACTN2	ENSG00000077522	1.31386	4.21776	1.73e-06	0.000109087	1.31386
PCDH11Y	ENSG00000099715	-1.31203	-0.859292	4.75e-10	7.4e-08	1.31203
RAX	ENSG00000134438	-1.30079	-2.59526	2.13e-05	0.000951066	1.30079
CRHR2	ENSG00000106113	1.29931	-1.72141	2.11e-17	8.53e-15	1.29931
C13orf42	ENSG00000226792	1.29635	-3.79152	3.94e-06	0.00022298	1.29635
C10orf71	ENSG00000177354	1.29423	0.397827	0.000107174	0.00379486	1.29423
ZIC1	ENSG00000152977	-1.29289	-2.82313	1.52e-06	9.85e-05	1.29289
MYLK2	ENSG00000101306	1.29216	-1.12985	1.73e-08	1.86e-06	1.29216
SAA2	ENSG00000134339	-1.29123	2.01728	1.87e-08	1.99e-06	1.29123
NPPC	ENSG00000163273	-1.29103	1.11916	5.01e-09	6.55e-07	1.29103
LCT	ENSG00000115850	1.28627	-3.21279	3.46e-10	5.65e-08	1.28627
AGBL1	ENSG00000273540	1.28582	-2.99959	8.94e-06	0.000459246	1.28582
KRTAP13-2	ENSG00000182816	1.28502	0.571818	1.29e-06	8.57e-05	1.28502
SCRT1	ENSG00000261678	-1.28476	-2.19814	1.02e-12	2.44e-10	1.28476
USH1C	ENSG00000006611	1.27965	-1.56102	1.25e-11	2.62e-09	1.27965
TPTE	ENSG00000274391	-1.27632	-3.77952	0.00216839	0.0398352	1.27632
MS4A15	ENSG00000166961	1.27495	-1.44933	9.05e-07	6.26e-05	1.27495
CYP3A4	ENSG00000160868	1.27426	-2.24776	2.05e-12	4.79e-10	1.27426
SFTA3	ENSG00000229415	1.27253	-2.77812	5.8e-07	4.23e-05	1.27253
IGSF10	ENSG00000152580	-1.26738	-1.48587	2.56e-15	7.98e-13	1.26738
SPINK1	ENSG00000164266	1.26693	4.85538	5.38e-06	0.00029269	1.26693
XIRP1	ENSG00000168334	1.26526	2.32714	2.06e-05	0.00092653	1.26526
LHX5	ENSG00000089116	1.26299	-3.46538	1.66e-05	0.000769809	1.26299
DCAF4L2	ENSG00000176566	-1.2615	-3.24004	0.00415621	0.0611212	1.2615
MYOM3	ENSG00000142661	1.25568	2.05302	2.46e-07	2.02e-05	1.25568
ANKRD2	ENSG00000165887	1.25457	0.208534	1.96e-08	2.05e-06	1.25457
TNNT3	ENSG00000130595	1.25065	1.15477	1.57e-07	1.34e-05	1.25065
TNNI2	ENSG00000130598	1.24817	1.01759	7.04e-10	1.05e-07	1.24817
SYNPO2L	ENSG00000166317	1.24771	1.50976	3.78e-06	0.000216748	1.24771
PCSK1	ENSG00000175426	1.23445	-0.250952	1.34e-14	3.97e-12	1.23445
IQCM	ENSG00000234828	-1.23423	-3.99582	0.00013046	0.00447007	1.23423
FBXO40	ENSG00000163833	1.2331	-0.403109	0.000456398	0.01241	1.2331
KRT83	ENSG00000170523	1.23292	-2.20233	7.27e-09	8.79e-07	1.23292
MYH6	ENSG00000197616	1.23277	0.314417	2.45e-06	0.00014841	1.23277
IL17A	ENSG00000112115	-1.23201	-3.63935	1.78e-06	0.000111413	1.23201
UNC45B	ENSG00000141161	1.23064	0.277362	5e-06	0.000274329	1.23064
DSCAM	ENSG00000171587	1.22769	-2.06035	2.66e-10	4.51e-08	1.22769
OSTN	ENSG00000188729	-1.22084	-1.06746	8.88e-06	0.000459246	1.22084
CA10	ENSG00000154975	-1.2199	-0.437058	5.71e-09	7.21e-07	1.2199
SAA2-SAA4	ENSG00000255071	-1.21806	-1.05026	9.45e-07	6.47e-05	1.21806
MT4	ENSG00000102891	1.21583	-3.13272	0.00427621	0.061925	1.21583
CHRNG	ENSG00000196811	1.21497	-2.32795	5.13e-10	7.83e-08	1.21497
HAO2	ENSG00000116882	1.21383	-3.02321	1.31e-10	2.26e-08	1.21383
IVL	ENSG00000163207	-1.21213	-2.37898	1.65e-07	1.4e-05	1.21213
PAX7	ENSG00000009709	1.20791	-3.24614	0.000423913	0.0118157	1.20791
MUSTN1	ENSG00000272573	1.20784	-2.35994	7.66e-10	1.14e-07	1.20784
MAGEA6	ENSG00000197172	-1.20766	-1.82785	0.00674864	0.079944	1.20766
GPR52	ENSG00000203737	1.20729	-4.04859	4.05e-07	3.15e-05	1.20729
AMPD1	ENSG00000116748	1.19418	-0.0227952	2.72e-07	2.2e-05	1.19418
CXCL5	ENSG00000163735	-1.19117	1.10055	1.58e-08	1.73e-06	1.19117
CCDC63	ENSG00000173093	1.19017	-3.85859	4.28e-05	0.00173179	1.19017
REG3A	ENSG00000172016	1.18901	-3.2234	0.00583016	0.0741615	1.18901
LMOD3	ENSG00000163380	1.18758	0.431394	9.28e-09	1.07e-06	1.18758
ECEL1	ENSG00000171551	1.18677	0.355328	2.64e-11	5.27e-09	1.18677
VWA5B1	ENSG00000158816	-1.18555	0.940014	4.16e-05	0.00169339	1.18555
CLCA4	ENSG00000016602	-1.18364	1.12843	3.73e-08	3.68e-06	1.18364
CEL	ENSG00000170835	1.18184	1.4206	6.66e-11	1.25e-08	1.18184
FAM216B	ENSG00000179813	-1.17728	-0.399505	1.86e-05	0.000846357	1.17728
MYOZ2	ENSG00000172399	1.1756	1.21584	1.24e-05	0.000596933	1.1756
AL139020.1	ENSG00000100721	-1.17401	-0.989024	5.15e-07	3.85e-05	1.17401
CSAG2	ENSG00000268902	-1.17273	-3.87301	4.24e-06	0.000237139	1.17273
ACTL6B	ENSG00000077080	-1.17249	-2.23421	6.56e-08	6.14e-06	1.17249
SOX1	ENSG00000182968	-1.17069	-3.30122	0.000405919	0.0113498	1.17069
ZIC4	ENSG00000174963	-1.17006	-4.11506	0.000164046	0.00542237	1.17006
COX7B2	ENSG00000170516	-1.16993	-0.969309	0.0144566	0.11955	1.16993
S100A7	ENSG00000143556	-1.167	-2.84674	3.03e-05	0.00130107	1.167
PITX3	ENSG00000107859	1.1655	-3.88183	1.56e-06	9.94e-05	1.1655
CFHR5	ENSG00000134389	1.16258	-4.00862	0.000258228	0.00786313	1.16258
AC020636.2	ENSG00000260234	-1.16176	-3.55329	0.0002329	0.00719039	1.16176
HHATL	ENSG00000010282	1.16131	-0.581539	3.87e-08	3.8e-06	1.16131
TECRL	ENSG00000205678	1.15872	-0.595046	0.0151216	0.122453	1.15872
DWORF	ENSG00000240045	1.15747	0.46381	0.00147562	0.0305838	1.15747
COL11A1	ENSG00000060718	1.15552	0.939215	5.95e-09	7.4e-07	1.15552
PPP1R27	ENSG00000182676	1.15514	-0.906676	6.68e-07	4.81e-05	1.15514
HIST1H3I	ENSG00000275379	-1.15318	-4.04171	4.05e-05	0.00166369	1.15318
SMPX	ENSG00000091482	1.15291	0.072348	9.19e-06	0.000468359	1.15291
REG4	ENSG00000134193	1.14921	4.0691	1.91e-08	2.02e-06	1.14921
CSAG3	ENSG00000268916	-1.14902	-3.44737	1.07e-06	7.29e-05	1.14902
PRKAG3	ENSG00000115592	1.14899	-1.74002	6.14e-06	0.000331699	1.14899
MCHR1	ENSG00000128285	1.1486	-2.97497	4.35e-10	6.85e-08	1.1486
FGF4	ENSG00000075388	1.14179	-3.01937	0.00792482	0.0876957	1.14179
CYP2B6	ENSG00000197408	1.14102	-3.60854	3.42e-06	0.000198617	1.14102
RPL3L	ENSG00000140986	1.13557	0.690159	5.31e-09	6.84e-07	1.13557
MYH7B	ENSG00000078814	1.13437	1.84357	8.73e-14	2.28e-11	1.13437
TDO2	ENSG00000151790	1.13408	3.34155	4.41e-05	0.00177436	1.13408
MGAM2	ENSG00000257743	-1.13253	-1.82654	1.67e-10	2.86e-08	1.13253
RS1	ENSG00000102104	-1.13028	-1.2792	8.03e-09	9.52e-07	1.13028
FCRL4	ENSG00000163518	-1.13025	-3.37391	8.32e-05	0.0030683	1.13025
KLHL41	ENSG00000239474	1.12518	3.27779	1.35e-06	8.91e-05	1.12518
MYOT	ENSG00000120729	1.12393	2.48672	1.65e-07	1.4e-05	1.12393
FAM163B	ENSG00000196990	1.12101	-2.77868	1.69e-07	1.42e-05	1.12101
MYPN	ENSG00000138347	1.11619	0.199705	0.00111424	0.0246756	1.11619
GRP	ENSG00000134443	1.11322	0.65551	5.71e-08	5.37e-06	1.11322
CIDEA	ENSG00000176194	1.10687	-3.51389	2.02e-05	0.000911981	1.10687
SP9	ENSG00000217236	1.106	-2.83778	0.00019903	0.00636573	1.106
CDH20	ENSG00000101542	-1.10434	-1.70242	3.02e-11	5.83e-09	1.10434
CBLN2	ENSG00000141668	1.10124	1.32236	1.24e-07	1.09e-05	1.10124
MYH3	ENSG00000109063	1.096	5.11936	2e-07	1.66e-05	1.096
SLC46A2	ENSG00000119457	-1.087	-2.54377	1.05e-12	2.49e-10	1.087
FABP6	ENSG00000170231	-1.08494	-2.74595	1.86e-05	0.000846357	1.08494
RD3	ENSG00000198570	-1.08382	-2.52161	1.07e-08	1.23e-06	1.08382
PPY	ENSG00000108849	1.08327	-3.89222	0.000878083	0.0208239	1.08327
CAV3	ENSG00000182533	1.07881	-1.11529	6.64e-08	6.15e-06	1.07881
RPTN	ENSG00000215853	1.07756	-3.993	0.00277222	0.0471943	1.07756
TSBP1	ENSG00000204296	-1.07517	-1.70818	9.87e-05	0.00354735	1.07517
SEMG1	ENSG00000124233	-1.06518	5.02737	0.00500645	0.0670909	1.06518
PADI3	ENSG00000142619	-1.05873	-1.336	9.78e-06	0.00049112	1.05873
TNNC2	ENSG00000101470	1.05599	1.08202	1.88e-09	2.68e-07	1.05599
ACY3	ENSG00000132744	-1.05526	1.99096	1.17e-05	0.000573298	1.05526
PCSK9	ENSG00000169174	-1.05246	-1.24063	3.22e-08	3.24e-06	1.05246
KIR2DL3	ENSG00000243772	-1.05111	-3.93546	9.24e-06	0.000468417	1.05111
PRSS55	ENSG00000184647	1.03706	-3.95888	1.88e-06	0.000117086	1.03706
SUCNR1	ENSG00000198829	-1.03666	1.67711	8.76e-06	0.000455236	1.03666
C20orf85	ENSG00000124237	-1.03582	-0.198329	0.000112525	0.00394679	1.03582
PIP	ENSG00000159763	-1.0353	2.49407	3.92e-06	0.000222872	1.0353
RTP3	ENSG00000163825	-1.03296	-4.03839	0.000115596	0.00403067	1.03296
LY6L	ENSG00000261667	-1.03233	1.829	0.0299554	0.170666	1.03233
ASB18	ENSG00000182177	1.03132	-4.082	0.000477442	0.0128837	1.03132
MYO18B	ENSG00000133454	1.03075	1.10162	1.08e-06	7.3e-05	1.03075
TRPM5	ENSG00000070985	-1.03072	-1.64363	4.33e-09	5.74e-07	1.03072
FAM92B	ENSG00000153789	-1.03004	-1.38928	2.23e-05	0.000990215	1.03004
ODAM	ENSG00000109205	-1.02893	0.564248	8.14e-07	5.75e-05	1.02893
C10orf90	ENSG00000154493	1.02875	-3.26834	4.21e-07	3.24e-05	1.02875
CLCA2	ENSG00000137975	-1.02837	0.979741	1.46e-07	1.26e-05	1.02837
FABP4	ENSG00000170323	1.02232	-0.188055	1.51e-08	1.67e-06	1.02232
ALB	ENSG00000163631	-1.02147	3.2292	1.28e-05	0.000612864	1.02147
TNR	ENSG00000116147	1.02104	-1.66524	3.14e-08	3.17e-06	1.02104
CALML3	ENSG00000178363	1.02002	1.67051	2.76e-08	2.83e-06	1.02002
NKX3-2	ENSG00000109705	1.01508	0.0454569	5.84e-09	7.32e-07	1.01508
VGLL2	ENSG00000170162	1.01304	-2.11316	0.0192905	0.137272	1.01304
SNTN	ENSG00000188817	-1.01114	-0.196046	4.27e-06	0.000237308	1.01114
TRH	ENSG00000170893	-1.01087	-3.59796	8.74e-07	6.07e-05	1.01087
PTPRQ	ENSG00000139304	-1.01052	0.944985	4.34e-07	3.32e-05	1.01052
TGM4	ENSG00000163810	1.09989	8.63279	0.000574486	0.0150236	1.09989
REG1A	ENSG00000115386	-1.0998	-1.88288	0.0020003	0.0376417	1.0998
POU4F1	ENSG00000152192	-1.09959	-1.98394	0.000387008	0.0109068	1.09959
DDX53	ENSG00000184735	-1.09946	-3.85245	0.00620687	0.0760171	1.09946
PRAME	ENSG00000185686	-1.0992	0.825072	6.2e-05	0.00240266	1.0992
SERPINB4	ENSG00000206073	-1.09885	-0.603531	4.26e-06	0.000237308	1.09885
NWD2	ENSG00000174145	-1.09879	-1.58148	0.000175331	0.00571047	1.09879
CHGB	ENSG00000089199	1.09868	3.82367	2.71e-07	2.2e-05	1.09868
AQP12B	ENSG00000185176	1.09865	-4.14155	0.00300668	0.0498767	1.09865
SLC6A4	ENSG00000108576	-1.09854	-0.511075	5.14e-12	1.16e-09	1.09854
GJB7	ENSG00000164411	-1.09849	-3.14679	1.21e-06	8.11e-05	1.09849
STAC3	ENSG00000185482	1.09839	3.07831	1.09e-10	1.93e-08	1.09839
ANO3	ENSG00000134343	-1.09825	-0.752894	1.91e-07	1.6e-05	1.09825
KRT6B	ENSG00000185479	-1.09819	-1.18408	1e-06	6.84e-05	1.09819
WFDC12	ENSG00000168703	0.108071	1.0027	8.04e-05	0.00297889	1.01081
