# Supplementary material for: Transcriptomics analysis for the identification of potential age-related genes and cells associated with three major urogenital cancers
Source: Sci Rep. 2021 Jan 12;11:641. doi: 10.1038/s41598-020-80065-y (PMC7803945; doi:10.1038/s41598-020-80065-y)
Supplement: Supplementary file 3 — Supplementary Table S3. [file 41598_2020_80065_MOESM3_ESM.xls]

## Sheet: Sheet1
GENE	probe-id	logFC	logCPM	PValue	FDR	logFCabs
KRTAP8-1	ENSG00000183640	8.23616	-0.513977	1.24e-21	5.62e-19	8.23616
KRTAP7-1	ENSG00000274749	7.78007	-0.121693	1.38e-22	6.54e-20	7.78007
DLK1	ENSG00000185559	-7.59859	4.2799	1.03e-29	1.54e-26	7.59859
AMELX	ENSG00000125363	7.11437	0.72195	2.04e-23	1.12e-20	7.11437
KRTAP11-1	ENSG00000182591	7.04417	-0.84754	2.07e-21	8.92e-19	7.04417
KRTAP19-3	ENSG00000244025	6.51206	-1.95533	1.68e-17	3.76e-15	6.51206
PRSS56	ENSG00000237412	6.26324	3.2592	9.15e-21	3.86e-18	6.26324
FEZF2	ENSG00000153266	5.91588	-1.42335	7.99e-17	1.61e-14	5.91588
KRTAP13-4	ENSG00000186971	5.90496	-2.84434	5.25e-17	1.07e-14	5.90496
KRTAP13-1	ENSG00000198390	5.87969	-2.96457	1.24e-18	3.36e-16	5.87969
ATOH1	ENSG00000172238	5.82077	0.252354	4.06e-19	1.17e-16	5.82077
DNMT3L	ENSG00000142182	-5.78496	0.0904617	2.49e-24	1.61e-21	5.78496
ASCL3	ENSG00000176009	5.77498	-1.597	1.45e-27	1.55e-24	5.77498
KRTAP3-3	ENSG00000212899	5.65312	-0.564064	2.71e-14	3.72e-12	5.65312
GRXCR1	ENSG00000215203	5.50718	-3.05699	4.54e-17	9.46e-15	5.50718
RTL9	ENSG00000243978	-5.42887	1.01768	3.49e-53	6.31e-49	5.42887
KRTAP20-1	ENSG00000244624	5.3239	-3.42628	3.91e-19	1.14e-16	5.3239
DAZ1	ENSG00000188120	5.29366	-3.28758	5.21e-18	1.29e-15	5.29366
KCNH6	ENSG00000173826	5.24742	1.86857	9.34e-36	2.82e-32	5.24742
IL25	ENSG00000166090	-5.19788	-1.68871	2.66e-31	5.35e-28	5.19788
SOX14	ENSG00000168875	5.16335	0.758029	1.28e-14	1.83e-12	5.16335
KRTAP6-1	ENSG00000184724	5.00795	-3.44201	6.84e-16	1.17e-13	5.00795
RHOXF2B	ENSG00000203989	5.00283	-1.91168	9.91e-15	1.45e-12	5.00283
KRTAP19-7	ENSG00000244362	4.93808	-3.6506	4.73e-18	1.2e-15	4.93808
KRT38	ENSG00000171360	4.9125	0.74752	2.61e-19	8.13e-17	4.9125
FOXI1	ENSG00000168269	4.90873	2.32346	4.55e-25	3.17e-22	4.90873
AIRE	ENSG00000160224	4.89941	1.21263	2.32e-38	1.4e-34	4.89941
OTOP1	ENSG00000163982	4.82008	-3.21183	7.91e-18	1.91e-15	4.82008
KRT85	ENSG00000135443	4.81408	-0.685152	1.72e-27	1.73e-24	4.81408
SLC5A8	ENSG00000256870	4.77747	-0.27094	5.06e-24	3.16e-21	4.77747
DEFB4B	ENSG00000177257	4.68224	-3.42236	5.85e-15	8.98e-13	4.68224
SSX3	ENSG00000165584	4.61644	-2.34817	1.86e-15	3.07e-13	4.61644
KRTAP2-4	ENSG00000213417	4.61339	-3.63014	3.56e-16	6.38e-14	4.61339
UNCX	ENSG00000164853	4.57242	-2.83049	1.2e-13	1.5e-11	4.57242
KCNK16	ENSG00000095981	4.52539	-2.96734	4.92e-15	7.61e-13	4.52539
KRTAP19-1	ENSG00000184351	4.52116	-0.949106	7.12e-14	9.22e-12	4.52116
POU4F3	ENSG00000091010	4.49843	-0.594797	9.64e-44	8.73e-40	4.49843
LIN28A	ENSG00000131914	-4.49592	0.182036	4.48e-23	2.25e-20	4.49592
LHX3	ENSG00000107187	4.48471	-0.396578	2.24e-18	5.87e-16	4.48471
NEUROD6	ENSG00000164600	4.45185	-3.56296	2.3e-13	2.73e-11	4.45185
KRTAP13-2	ENSG00000182816	4.3405	-1.39039	1.31e-10	1.01e-08	4.3405
ODF1	ENSG00000155087	4.32686	-3.13098	1.58e-16	3.04e-14	4.32686
SLC22A8	ENSG00000149452	4.25551	-2.89526	2.15e-17	4.74e-15	4.25551
DRGX	ENSG00000165606	4.25318	0.0792107	2.17e-19	7.08e-17	4.25318
AC020636.2	ENSG00000260234	4.1461	-3.40512	4.75e-18	1.2e-15	4.1461
AADACL4	ENSG00000204518	-4.09168	-2.70532	2.91e-19	8.79e-17	4.09168
SMR3B	ENSG00000171201	4.07428	-2.96172	5.84e-11	4.87e-09	4.07428
SPANXB1	ENSG00000227234	4.05126	0.421897	3.38e-13	3.98e-11	4.05126
FABP7	ENSG00000164434	4.025	3.88459	1.22e-13	1.52e-11	4.025
TARM1	ENSG00000248385	4.00986	-3.07554	3.89e-19	1.14e-16	4.00986
GC	ENSG00000145321	3.98955	1.8506	1.03e-11	9.76e-10	3.98955
KRTAP20-2	ENSG00000184032	3.9065	-3.48086	8.48e-12	8.26e-10	3.9065
OR6C1	ENSG00000205330	-3.8921	-4.02187	1.51e-17	3.5e-15	3.8921
VWC2	ENSG00000188730	-3.88416	-1.54554	2.79e-26	2.19e-23	3.88416
C2orf78	ENSG00000187833	-3.85409	-3.19362	9.11e-17	1.79e-14	3.85409
NLRP8	ENSG00000179709	-3.82157	-3.29616	2.3e-16	4.29e-14	3.82157
GPR32	ENSG00000142511	-3.80092	-3.09157	2.03e-14	2.83e-12	3.80092
KRTAP1-3	ENSG00000221880	3.79665	-2.59254	2.89e-11	2.52e-09	3.79665
CCER2	ENSG00000262484	3.78838	2.22889	3.59e-38	1.62e-34	3.78838
CLDN17	ENSG00000156282	3.76932	-2.78165	5.39e-12	5.54e-10	3.76932
KCNA1	ENSG00000111262	-3.76449	-1.00313	2.21e-20	9.09e-18	3.76449
KRTAP2-2	ENSG00000214518	3.7591	-3.66949	1.19e-13	1.5e-11	3.7591
LGALS16	ENSG00000249861	-3.6992	-3.89789	2.23e-12	2.37e-10	3.6992
LRRC10	ENSG00000198812	-3.68512	-2.60484	3.79e-11	3.25e-09	3.68512
KRTAP4-9	ENSG00000212722	3.67782	-3.37819	2.45e-11	2.18e-09	3.67782
KRTAP17-1	ENSG00000186860	3.67386	-2.72053	8.68e-18	2.07e-15	3.67386
SPHKAP	ENSG00000153820	-3.62998	-1.76729	7.02e-13	8e-11	3.62998
HIST1H2BB	ENSG00000276410	3.60864	-2.28439	1.41e-22	6.54e-20	3.60864
NPPB	ENSG00000120937	3.60704	-0.643332	5.46e-16	9.51e-14	3.60704
PPY	ENSG00000108849	-3.60213	-0.593539	5.9e-20	2.18e-17	3.60213
ZP4	ENSG00000116996	-3.58863	-2.76165	2.81e-12	2.94e-10	3.58863
DEFA5	ENSG00000164816	3.53415	-1.57189	6.21e-08	3e-06	3.53415
CGA	ENSG00000135346	-3.51884	1.75807	3.67e-16	6.52e-14	3.51884
GJA8	ENSG00000121634	3.50139	-3.77658	1.57e-12	1.71e-10	3.50139
KCNJ18	ENSG00000260458	3.47825	-1.11525	3.57e-15	5.58e-13	3.47825
C22orf42	ENSG00000205856	3.47037	-2.54936	4.79e-19	1.36e-16	3.47037
GCG	ENSG00000115263	-3.45763	-2.2443	1.27e-10	9.83e-09	3.45763
HIST1H1B	ENSG00000184357	3.4454	0.698309	4.01e-34	1.04e-30	3.4454
C1orf94	ENSG00000142698	-3.43606	-3.12747	2.08e-18	5.54e-16	3.43606
CHRND	ENSG00000135902	3.42797	-1.35668	1.38e-13	1.7e-11	3.42797
BARHL1	ENSG00000125492	3.40797	-2.70311	5.86e-20	2.18e-17	3.40797
NPAS4	ENSG00000174576	-3.4005	-0.282854	3.68e-27	3.18e-24	3.4005
USH2A	ENSG00000042781	3.39694	0.60307	5.11e-38	1.85e-34	3.39694
SLC10A1	ENSG00000100652	3.38486	0.783069	2.69e-25	1.95e-22	3.38486
CPB1	ENSG00000153002	3.37491	0.792843	2.36e-15	3.79e-13	3.37491
OCSTAMP	ENSG00000149635	-3.36902	-2.63731	1.13e-19	3.92e-17	3.36902
KRTAP2-1	ENSG00000212725	3.36483	-3.70313	6.09e-09	3.57e-07	3.36483
KRTAP26-1	ENSG00000197683	3.36307	-3.99109	2.81e-10	2.06e-08	3.36307
KRT1	ENSG00000167768	3.3443	6.28213	3.14e-17	6.68e-15	3.3443
CABP2	ENSG00000167791	3.31892	-3.89157	3.38e-11	2.93e-09	3.31892
SFTPC	ENSG00000168484	3.3158	-2.11124	3.56e-15	5.58e-13	3.3158
THRSP	ENSG00000151365	-3.30387	0.0658179	8.16e-17	1.62e-14	3.30387
CYP2B6	ENSG00000197408	3.30023	0.82734	4.51e-14	5.92e-12	3.30023
KRTAP4-7	ENSG00000240871	3.2894	-3.54968	1.21e-10	9.53e-09	3.2894
KRTAP21-2	ENSG00000187026	3.25942	-3.72535	2.55e-11	2.26e-09	3.25942
PRSS1	ENSG00000204983	-3.253	3.83711	8.72e-14	1.11e-11	3.253
HIST1H4B	ENSG00000278705	3.18212	-1.31069	5.86e-30	9.65e-27	3.18212
PRSS2	ENSG00000275896	-3.1748	5.32039	3.78e-14	5.07e-12	3.1748
BSND	ENSG00000162399	3.16882	-1.77106	4.87e-17	1e-14	3.16882
NTSR1	ENSG00000101188	3.1356	0.899977	2.65e-19	8.13e-17	3.1356
SPINT3	ENSG00000101446	-3.12625	-2.34925	7.37e-10	5.04e-08	3.12625
SPANXD	ENSG00000196406	3.10708	-2.25924	1.57e-08	8.54e-07	3.10708
DPEP3	ENSG00000141096	3.10333	-0.375745	3.79e-23	2.02e-20	3.10333
SCRT2	ENSG00000215397	-3.10305	-2.75612	8.42e-10	5.63e-08	3.10305
HIST1H3F	ENSG00000277775	3.10057	-0.513037	3.87e-29	5e-26	3.10057
TSPY1	ENSG00000258992	3.09472	-3.20877	6.45e-08	3.1e-06	3.09472
C6orf15	ENSG00000204542	3.08882	1.81271	1.05e-11	9.88e-10	3.08882
LCE2B	ENSG00000159455	3.08448	-3.50683	5.59e-09	3.32e-07	3.08448
DEFA6	ENSG00000164822	3.08325	-2.80118	1.05e-10	8.38e-09	3.08325
ALPI	ENSG00000163295	3.0818	-3.65125	1.29e-11	1.19e-09	3.0818
CDH9	ENSG00000113100	3.0757	-2.6989	2.25e-12	2.37e-10	3.0757
TRH	ENSG00000170893	3.06927	1.06094	2.38e-11	2.12e-09	3.06927
H3.Y	ENSG00000269466	-3.06384	-1.61809	5.41e-08	2.64e-06	3.06384
KRTAP4-6	ENSG00000198090	3.05951	-3.94914	5.76e-12	5.89e-10	3.05951
CGB8	ENSG00000213030	-3.0481	0.0569683	8.97e-15	1.32e-12	3.0481
KRT25	ENSG00000204897	3.04579	-3.56883	2.23e-14	3.09e-12	3.04579
UCMA	ENSG00000165623	2.98109	-3.78098	2.31e-10	1.73e-08	2.98109
NLRP5	ENSG00000171487	-2.98033	-3.25398	3.7e-13	4.32e-11	2.98033
HIST1H2BI	ENSG00000278588	2.96942	-1.24	2.84e-28	3.43e-25	2.96942
APOA2	ENSG00000158874	2.95349	4.7971	4.88e-10	3.42e-08	2.95349
HIST1H4C	ENSG00000197061	2.92902	-0.894491	8.33e-33	1.89e-29	2.92902
LIX1	ENSG00000145721	2.91627	-1.08662	4.1e-17	8.64e-15	2.91627
GLYATL2	ENSG00000156689	-2.89656	-0.176327	2.55e-17	5.5e-15	2.89656
BAAT	ENSG00000136881	2.88424	0.488476	5.32e-16	9.36e-14	2.88424
OR56A3	ENSG00000184478	2.87872	-2.09149	5.69e-09	3.35e-07	2.87872
KLK2	ENSG00000167751	-2.86184	1.72586	1.06e-12	1.17e-10	2.86184
KRT2	ENSG00000172867	2.86096	-0.558288	5.02e-20	1.98e-17	2.86096
KRT84	ENSG00000161849	2.80167	-0.0279185	7.99e-11	6.58e-09	2.80167
AKNAD1	ENSG00000162641	2.79796	0.251665	2.28e-24	1.53e-21	2.79796
TAF11L12	ENSG00000249156	-2.78304	-3.9075	2.28e-08	1.21e-06	2.78304
COX8C	ENSG00000187581	2.75844	-2.66198	2.19e-19	7.08e-17	2.75844
HIST1H3B	ENSG00000274267	2.75424	0.402849	1.06e-26	8.69e-24	2.75424
HIST1H1D	ENSG00000124575	2.73247	0.610428	1.11e-29	1.54e-26	2.73247
SMCP	ENSG00000163206	2.70934	-2.67113	1.2e-10	9.53e-09	2.70934
KLHL1	ENSG00000150361	-2.70832	-2.56379	4.35e-08	2.15e-06	2.70832
HIST1H2AH	ENSG00000274997	2.7014	-1.70223	1e-25	7.55e-23	2.7014
SLC7A14	ENSG00000013293	-2.69739	-2.56287	1.09e-17	2.57e-15	2.69739
FGFBP2	ENSG00000137441	2.69355	-0.101066	9.49e-23	4.65e-20	2.69355
NHLH1	ENSG00000171786	2.69011	0.339407	2.95e-27	2.67e-24	2.69011
MAGEB10	ENSG00000177689	2.68723	-3.87815	4.5e-10	3.18e-08	2.68723
NPY	ENSG00000122585	-2.68676	-1.4637	7.8e-10	5.29e-08	2.68676
PRR27	ENSG00000187533	2.68517	-3.57375	3.61e-09	2.22e-07	2.68517
SST	ENSG00000157005	-2.68113	2.38723	4.02e-08	2.01e-06	2.68113
INS	ENSG00000254647	-2.6794	-2.5548	5.62e-10	3.92e-08	2.6794
NPSR1	ENSG00000187258	-2.67678	-0.443939	5.64e-13	6.5e-11	2.67678
SYCP1	ENSG00000198765	-2.67561	-3.09294	5.78e-11	4.85e-09	2.67561
UGT2A1	ENSG00000173610	-2.66695	-1.68368	1.43e-12	1.56e-10	2.66695
SLC35D3	ENSG00000182747	2.66251	-0.616441	8.08e-19	2.22e-16	2.66251
HIST1H4A	ENSG00000278637	2.64373	-2.53147	1.26e-19	4.32e-17	2.64373
MUCL1	ENSG00000172551	2.64295	1.94127	1.68e-16	3.21e-14	2.64295
UTS2	ENSG00000049247	2.6372	0.199636	2.36e-19	7.51e-17	2.6372
DPPA3	ENSG00000187569	-2.63017	-3.60825	1.66e-09	1.06e-07	2.63017
S100A3	ENSG00000188015	-2.62069	4.84806	4.14e-23	2.14e-20	2.62069
PAX2	ENSG00000075891	2.60709	-1.70007	6.25e-13	7.17e-11	2.60709
CLEC18C	ENSG00000157335	2.60398	-1.6808	1.54e-17	3.52e-15	2.60398
CALCA	ENSG00000110680	2.59366	-1.0464	1.33e-11	1.22e-09	2.59366
LCE2D	ENSG00000187223	2.58028	-3.94271	3.88e-08	1.95e-06	2.58028
TCEAL6	ENSG00000204071	-2.57901	-3.24312	2.26e-17	4.93e-15	2.57901
FEV	ENSG00000163497	-2.57229	-3.10923	2.76e-11	2.43e-09	2.57229
KRTAP1-1	ENSG00000188581	2.56752	-1.60477	8.42e-12	8.25e-10	2.56752
KRT72	ENSG00000170486	-2.56654	-0.822153	1.97e-13	2.39e-11	2.56654
KRTAP1-5	ENSG00000221852	2.56562	-1.38096	1.38e-16	2.69e-14	2.56562
SFTPA1	ENSG00000122852	2.56525	-0.450513	7.91e-10	5.35e-08	2.56525
ANGPTL5	ENSG00000187151	-2.5542	-2.34178	2.53e-15	4.01e-13	2.5542
FLG2	ENSG00000143520	2.55381	-0.630111	4.89e-10	3.42e-08	2.55381
FABP3	ENSG00000121769	2.54636	5.05826	2.11e-27	2.01e-24	2.54636
FLG	ENSG00000143631	2.54139	1.77206	1.66e-17	3.76e-15	2.54139
VIP	ENSG00000146469	-2.52396	-0.363881	8.93e-24	5.06e-21	2.52396
HIST1H1E	ENSG00000168298	2.52228	1.50678	3.06e-30	5.54e-27	2.52228
AMER3	ENSG00000178171	-2.51658	-2.65976	7.77e-10	5.29e-08	2.51658
HIST2H2AB	ENSG00000184270	2.50736	-1.4892	7.63e-24	4.46e-21	2.50736
MCHR2	ENSG00000152034	-2.49905	-2.44334	1.41e-10	1.09e-08	2.49905
TMEM196	ENSG00000173452	-2.49869	-3.30223	1.23e-08	6.82e-07	2.49869
SLC28A2	ENSG00000137860	2.48826	1.83481	1.55e-14	2.2e-12	2.48826
ADAD1	ENSG00000164113	2.48022	-3.9062	6.34e-09	3.68e-07	2.48022
CLVS2	ENSG00000146352	-2.47937	-1.07339	8.18e-11	6.7e-09	2.47937
LRTM1	ENSG00000144771	-2.47764	-0.147816	9.64e-10	6.37e-08	2.47764
CHRNA6	ENSG00000147434	2.46911	-1.372	1.49e-21	6.59e-19	2.46911
KLK3	ENSG00000142515	-2.46864	2.14722	1.33e-06	5.07e-05	2.46864
GJD2	ENSG00000159248	-2.46855	-3.88701	3.4e-11	2.94e-09	2.46855
HEPACAM2	ENSG00000188175	2.46447	1.36576	1.03e-11	9.76e-10	2.46447
EDN3	ENSG00000124205	2.44495	-1.47053	9.36e-09	5.25e-07	2.44495
AC113554.1	ENSG00000264813	2.4354	-4.06221	4.31e-11	3.67e-09	2.4354
NRSN1	ENSG00000152954	-2.40577	-2.17279	1.17e-08	6.5e-07	2.40577
HIST1H2AB	ENSG00000278463	2.40246	-2.17549	2.45e-20	9.85e-18	2.40246
CACNG6	ENSG00000130433	-2.40113	-1.62019	3.22e-10	2.34e-08	2.40113
REG1A	ENSG00000115386	-2.39263	-0.983837	1.79e-07	8e-06	2.39263
HIST1H4D	ENSG00000277157	2.39227	-0.55886	6.28e-28	7.11e-25	2.39227
SPANXC	ENSG00000198573	2.37894	-2.55628	1.03e-06	4.02e-05	2.37894
HTR3C	ENSG00000178084	-2.36538	-1.65616	1.16e-10	9.25e-09	2.36538
CHRNA9	ENSG00000174343	2.35982	-0.399726	1.2e-11	1.11e-09	2.35982
MYBPH	ENSG00000133055	2.35128	1.81557	4.22e-08	2.09e-06	2.35128
STRA8	ENSG00000146857	2.34691	-0.880528	8.19e-09	4.65e-07	2.34691
FGF20	ENSG00000078579	2.34391	-0.695618	2.06e-08	1.1e-06	2.34391
KRT28	ENSG00000173908	2.33677	-1.97398	3.46e-05	0.000928891	2.33677
CYP1A2	ENSG00000140505	-2.33366	4.10577	1.67e-06	6.25e-05	2.33366
GDAP1L1	ENSG00000124194	-2.33302	-1.3991	5.89e-18	1.44e-15	2.33302
CA10	ENSG00000154975	2.32545	-0.778687	9.51e-08	4.4e-06	2.32545
DSG1	ENSG00000134760	2.31408	4.06101	1.54e-11	1.4e-09	2.31408
C14orf180	ENSG00000184601	-2.31351	-1.23618	2.56e-08	1.32e-06	2.31351
FOLR1	ENSG00000110195	-2.30212	2.55129	7.95e-14	1.02e-11	2.30212
DUSP27	ENSG00000198842	2.29956	1.9687	1.2e-09	7.82e-08	2.29956
RTP1	ENSG00000175077	2.29788	-3.12837	2.3e-08	1.21e-06	2.29788
DSC1	ENSG00000134765	2.29314	0.723213	3.04e-14	4.11e-12	2.29314
LVRN	ENSG00000172901	2.29237	0.972215	3.38e-18	8.76e-16	2.29237
SPIC	ENSG00000166211	-2.29171	-2.42067	5.5e-08	2.68e-06	2.29171
CACNG2	ENSG00000166862	-2.28652	-3.59692	2.97e-10	2.17e-08	2.28652
TSPY3	ENSG00000228927	2.25614	-3.68392	3.65e-05	0.000975832	2.25614
FOXR1	ENSG00000176302	2.23617	-3.2303	9.78e-13	1.09e-10	2.23617
CPLX2	ENSG00000145920	2.21796	1.84204	9.2e-09	5.17e-07	2.21796
ARHGAP36	ENSG00000147256	-2.20507	-1.0763	5.69e-07	2.35e-05	2.20507
PHF21B	ENSG00000056487	-2.20492	-0.612465	8.73e-13	9.82e-11	2.20492
RAG2	ENSG00000175097	-2.19992	-3.54662	2.08e-13	2.51e-11	2.19992
GRK1	ENSG00000185974	2.19408	-3.03906	3.67e-10	2.63e-08	2.19408
SLC22A9	ENSG00000149742	-2.19402	-2.91915	1.48e-14	2.1e-12	2.19402
MGAM2	ENSG00000257743	-2.18207	-1.02575	1.31e-08	7.18e-07	2.18207
CLRN1	ENSG00000163646	2.17827	-4.01688	1.05e-07	4.82e-06	2.17827
DSG4	ENSG00000175065	2.17674	0.105259	2.44e-10	1.81e-08	2.17674
ERVW-1	ENSG00000242950	-2.16481	-0.371723	7.6e-12	7.52e-10	2.16481
SPZ1	ENSG00000164299	-2.16032	-3.17137	1.41e-07	6.45e-06	2.16032
CSRP3	ENSG00000129170	-2.1578	-3.3283	1.77e-11	1.59e-09	2.1578
LRRC38	ENSG00000162494	-2.15473	0.659031	2.45e-08	1.28e-06	2.15473
OR3A2	ENSG00000221882	-2.14807	-3.82484	6.31e-09	3.68e-07	2.14807
IBSP	ENSG00000029559	-2.12996	1.71952	2.12e-16	4e-14	2.12996
FAM9B	ENSG00000177138	2.12906	-2.1351	1.6e-07	7.23e-06	2.12906
REG3A	ENSG00000172016	-2.12661	-2.8824	6.27e-05	0.00155448	2.12661
FMR1NB	ENSG00000176988	2.12456	-3.09582	4.51e-13	5.23e-11	2.12456
ADCY8	ENSG00000155897	2.12381	-3.0869	6.02e-11	5e-09	2.12381
ZIC3	ENSG00000156925	2.10586	-2.80672	4.3e-05	0.00112607	2.10586
LRRC53	ENSG00000162621	2.09939	-3.39725	2.2e-05	0.000626033	2.09939
CLDN19	ENSG00000164007	-2.09368	-0.925183	3.48e-09	2.16e-07	2.09368
AADACL2	ENSG00000197953	2.08412	-0.785704	3.59e-08	1.81e-06	2.08412
CNMD	ENSG00000136110	-2.07839	-2.41044	2.83e-08	1.45e-06	2.07839
KRT86	ENSG00000170442	2.07712	3.30645	9.37e-20	3.33e-17	2.07712
C20orf85	ENSG00000124237	2.0768	-3.30911	7.64e-08	3.62e-06	2.0768
CLDN6	ENSG00000184697	-2.07624	2.02769	8.45e-09	4.78e-07	2.07624
KRT34	ENSG00000131737	2.07177	0.830164	1.07e-09	7.04e-08	2.07177
HIST1H3I	ENSG00000275379	2.06431	-2.36679	2.99e-16	5.42e-14	2.06431
TCL1B	ENSG00000213231	2.05425	-2.64846	3.09e-05	0.000843425	2.05425
POTEC	ENSG00000183206	-2.05344	-3.99504	5.92e-07	2.42e-05	2.05344
BPIFB1	ENSG00000125999	-2.04406	4.69082	4.85e-09	2.93e-07	2.04406
TSPY2	ENSG00000168757	2.0321	-3.15466	0.000270792	0.00548465	2.0321
INSRR	ENSG00000027644	2.03203	-0.214051	4.13e-10	2.93e-08	2.03203
NEUROD4	ENSG00000123307	2.02374	-1.49317	0.000214331	0.00450842	2.02374
VCX2	ENSG00000177504	2.0213	-3.02838	8.12e-08	3.83e-06	2.0213
LCE2C	ENSG00000187180	2.01618	-3.66552	1.36e-05	0.000409234	2.01618
DEFB4A	ENSG00000171711	2.00534	-1.51466	0.000111333	0.0025331	2.00534
IL37	ENSG00000125571	2.00318	-0.692198	7.86e-15	1.18e-12	2.00318
CHRM1	ENSG00000168539	-1.998	-3.02052	8.48e-11	6.89e-09	1.998
TM4SF4	ENSG00000169903	-1.99768	-0.0334382	3.35e-08	1.71e-06	1.99768
HIST1H4E	ENSG00000276966	1.99241	0.727033	1.89e-19	6.33e-17	1.99241
LBP	ENSG00000129988	-1.97517	1.92158	2.19e-11	1.97e-09	1.97517
LCE1C	ENSG00000197084	1.96934	-2.80852	9.14e-09	5.16e-07	1.96934
GPX6	ENSG00000198704	-1.96662	-2.53906	4.07e-05	0.00107788	1.96662
DBH	ENSG00000123454	1.9664	-0.0544379	1.24e-15	2.09e-13	1.9664
SP9	ENSG00000217236	1.96141	-2.2419	1.73e-07	7.76e-06	1.96141
SERPINA9	ENSG00000170054	-1.95379	-1.13758	3.01e-07	1.3e-05	1.95379
LCE1F	ENSG00000240386	1.93217	-2.47689	5.71e-07	2.35e-05	1.93217
BTBD17	ENSG00000204347	1.91744	-3.58573	2.84e-09	1.79e-07	1.91744
PRL	ENSG00000172179	1.916	-0.711516	3.96e-06	0.000136788	1.916
KRTAP3-2	ENSG00000212900	1.90905	-2.38	4.07e-05	0.00107788	1.90905
KRT40	ENSG00000204889	-1.90492	0.0954124	1.28e-09	8.34e-08	1.90492
AKR1C4	ENSG00000198610	1.90312	-1.10441	9.11e-11	7.33e-09	1.90312
SLC7A10	ENSG00000130876	-1.89579	-0.0516244	1.21e-10	9.53e-09	1.89579
SLC39A5	ENSG00000139540	1.89269	0.296776	1.69e-15	2.8e-13	1.89269
HIST1H2BL	ENSG00000185130	1.89268	-1.17749	5.15e-19	1.44e-16	1.89268
MS4A1	ENSG00000156738	-1.88544	3.63521	4.19e-09	2.56e-07	1.88544
AGTR2	ENSG00000180772	-1.87846	-3.44136	6.5e-07	2.64e-05	1.87846
TM4SF20	ENSG00000168955	1.87795	-2.48172	1.18e-07	5.44e-06	1.87795
TTC29	ENSG00000137473	1.87267	-3.05848	5.44e-09	3.25e-07	1.87267
ARL14EPL	ENSG00000268223	-1.86799	-2.3175	1.32e-09	8.52e-08	1.86799
ZNF804B	ENSG00000182348	1.8629	-3.00699	1.25e-06	4.8e-05	1.8629
FTHL17	ENSG00000132446	1.86109	-0.202729	0.000439193	0.00815817	1.86109
NTS	ENSG00000133636	1.85863	3.43705	4.57e-08	2.26e-06	1.85863
TCAP	ENSG00000173991	1.85616	1.92079	5.92e-24	3.58e-21	1.85616
NLRP7	ENSG00000167634	-1.85587	4.24082	3.96e-09	2.42e-07	1.85587
PHOX2B	ENSG00000109132	1.85194	-3.3132	2.83e-05	0.000782069	1.85194
MYOC	ENSG00000034971	1.85085	-0.753279	4.81e-10	3.39e-08	1.85085
CELA3A	ENSG00000142789	-1.84754	-3.37937	1.33e-05	0.000404295	1.84754
ADAM2	ENSG00000104755	-1.83703	-0.232587	2.84e-06	0.00010084	1.83703
CACNA1E	ENSG00000198216	1.83534	-0.298873	7.26e-12	7.23e-10	1.83534
KIF19	ENSG00000196169	1.82964	0.735049	5.72e-16	9.86e-14	1.82964
FIBCD1	ENSG00000130720	-1.82962	1.6031	2.28e-15	3.68e-13	1.82962
MMP9	ENSG00000100985	-1.82692	6.98083	1.05e-12	1.16e-10	1.82692
PRDM9	ENSG00000164256	1.82333	-2.14089	4.81e-08	2.37e-06	1.82333
IL1RL1	ENSG00000115602	-1.82313	1.70677	7.88e-15	1.18e-12	1.82313
CD177	ENSG00000204936	-1.82018	3.08768	3.86e-11	3.3e-09	1.82018
RAB44	ENSG00000255587	1.8196	1.0295	6.95e-12	6.99e-10	1.8196
PRR35	ENSG00000161992	-1.81753	-3.53376	1.6e-08	8.62e-07	1.81753
PLD5	ENSG00000180287	1.81621	-0.753299	5.43e-06	0.000181921	1.81621
SPATA21	ENSG00000187144	1.81297	-1.65707	1.8e-10	1.37e-08	1.81297
IFNK	ENSG00000147896	1.80446	-0.494777	0.000276394	0.00556815	1.80446
PRR32	ENSG00000183631	-1.80215	-3.93343	1.11e-05	0.0003451	1.80215
MUC6	ENSG00000184956	1.80159	1.24441	3.51e-09	2.17e-07	1.80159
MYH7B	ENSG00000078814	1.80141	3.27219	2.01e-15	3.28e-13	1.80141
CACNG7	ENSG00000105605	-1.80108	-2.08558	4.9e-06	0.000165674	1.80108
DAO	ENSG00000110887	-1.79486	-3.27476	1.34e-11	1.22e-09	1.79486
FGF23	ENSG00000118972	1.79402	-3.86371	8.83e-08	4.12e-06	1.79402
AADACL3	ENSG00000188984	1.78362	-2.22159	0.000544741	0.00984611	1.78362
ORM2	ENSG00000228278	-1.78192	-1.15892	7.43e-09	4.27e-07	1.78192
GALNT9	ENSG00000182870	1.7792	-1.379	1.66e-10	1.27e-08	1.7792
FGF4	ENSG00000075388	-1.7781	1.03488	0.00363001	0.0456232	1.7781
HTR3A	ENSG00000166736	-1.77741	0.63333	2.43e-06	8.76e-05	1.77741
SLC47A2	ENSG00000180638	1.77533	1.4693	4.09e-10	2.91e-08	1.77533
SLURP1	ENSG00000126233	1.77364	1.46557	1.72e-08	9.28e-07	1.77364
ISL1	ENSG00000016082	-1.77176	0.178369	2.44e-08	1.27e-06	1.77176
TRPM3	ENSG00000083067	1.77099	-1.43306	2.14e-13	2.56e-11	1.77099
CRNN	ENSG00000143536	1.76609	1.29507	0.000292675	0.00584414	1.76609
MUC21	ENSG00000204544	-1.76456	1.68785	7.14e-07	2.89e-05	1.76456
OBP2B	ENSG00000171102	1.76364	-3.09686	2.98e-07	1.29e-05	1.76364
OCA2	ENSG00000104044	1.76008	-0.171229	5.72e-07	2.35e-05	1.76008
ENTPD8	ENSG00000188833	1.75862	1.61145	2.3e-10	1.73e-08	1.75862
HIST1H2AL	ENSG00000276903	1.75691	-1.88323	2.35e-16	4.35e-14	1.75691
FBXO40	ENSG00000163833	1.75193	-3.15271	6.96e-10	4.81e-08	1.75193
KRT36	ENSG00000126337	1.74615	-1.24877	1.03e-11	9.76e-10	1.74615
HCN1	ENSG00000164588	-1.742	-2.81872	2.56e-05	0.000716667	1.742
RHOXF2	ENSG00000131721	1.74092	-3.83472	9.61e-05	0.00223374	1.74092
CLDN2	ENSG00000165376	1.7409	-0.306724	8.12e-15	1.21e-12	1.7409
FER1L5	ENSG00000249715	1.73934	-0.832845	6.53e-20	2.37e-17	1.73934
TNN	ENSG00000120332	1.73928	1.12556	9.26e-12	8.97e-10	1.73928
VPREB3	ENSG00000128218	-1.73275	0.964048	1.59e-12	1.71e-10	1.73275
CASR	ENSG00000036828	1.73238	-0.463405	1.8e-07	8.04e-06	1.73238
COL2A1	ENSG00000139219	1.73034	2.18843	7.12e-08	3.39e-06	1.73034
SHISA9	ENSG00000237515	1.72983	0.820365	4.42e-07	1.86e-05	1.72983
HIST1H3C	ENSG00000278272	1.72798	-0.745512	2.51e-16	4.6e-14	1.72798
GKN1	ENSG00000169605	-1.7274	0.586303	9.11e-06	0.000287562	1.7274
PRLHR	ENSG00000119973	-1.72642	-3.90604	3.59e-07	1.54e-05	1.72642
SOX1	ENSG00000182968	-1.72596	-3.15134	0.000492764	0.00902371	1.72596
OTOP3	ENSG00000182938	1.72073	-1.19789	3.08e-05	0.000843425	1.72073
CRHBP	ENSG00000145708	-1.7188	-1.48348	1.59e-14	2.23e-12	1.7188
UNC5D	ENSG00000156687	1.71768	-1.17668	3.19e-05	0.000868412	1.71768
UBE2U	ENSG00000177414	1.71765	-3.66337	2.37e-06	8.56e-05	1.71765
CEACAM7	ENSG00000007306	-1.71553	4.50662	1.77e-06	6.56e-05	1.71553
GP6	ENSG00000088053	-1.71459	0.402827	4.28e-14	5.66e-12	1.71459
SFTPD	ENSG00000133661	1.71262	0.921268	1.71e-13	2.09e-11	1.71262
SPINK6	ENSG00000178172	1.70939	0.600416	1.3e-05	0.000394667	1.70939
FABP2	ENSG00000145384	1.70347	-3.23084	1.92e-08	1.03e-06	1.70347
SCN10A	ENSG00000185313	-1.70126	-3.93383	4.5e-06	0.000153618	1.70126
KCNG4	ENSG00000168418	-1.69089	-3.85272	7.3e-08	3.47e-06	1.69089
TMPRSS11B	ENSG00000185873	1.69024	-2.67716	0.000140526	0.00311896	1.69024
DMRTC2	ENSG00000142025	-1.68596	-3.28597	2.85e-06	0.000100873	1.68596
CHGB	ENSG00000089199	1.68456	1.61032	5.64e-09	3.33e-07	1.68456
GPC3	ENSG00000147257	1.68436	5.1804	6.42e-12	6.5e-10	1.68436
NAA11	ENSG00000156269	1.68088	0.453142	7.75e-05	0.00185493	1.68088
SERPINB12	ENSG00000166634	1.68041	-1.67596	1.21e-05	0.000371121	1.68041
UNC13C	ENSG00000137766	1.67491	1.37634	8.42e-06	0.000269027	1.67491
GADL1	ENSG00000144644	-1.67405	-2.17729	1.76e-10	1.35e-08	1.67405
TPO	ENSG00000115705	-1.66785	-0.665784	7.09e-09	4.09e-07	1.66785
CPN1	ENSG00000120054	-1.66545	-3.35745	8.71e-07	3.45e-05	1.66545
SLC5A11	ENSG00000158865	1.66493	-0.818967	1.26e-14	1.82e-12	1.66493
RTL1	ENSG00000254656	1.66203	-0.44081	0.000327171	0.00640584	1.66203
TGM3	ENSG00000125780	1.66149	0.247793	4.9e-08	2.4e-06	1.66149
NPHS2	ENSG00000116218	-1.65861	-0.65242	4.99e-05	0.00127252	1.65861
NEUROG3	ENSG00000122859	1.65605	-3.073	5.85e-07	2.4e-05	1.65605
PON1	ENSG00000005421	-1.63761	-1.31909	4.19e-08	2.08e-06	1.63761
ASIC2	ENSG00000108684	1.63678	-1.6685	2.44e-08	1.27e-06	1.63678
MYO15A	ENSG00000091536	1.63614	1.41628	5.75e-20	2.18e-17	1.63614
PRR20G	ENSG00000239620	1.63462	-2.1413	6.6e-05	0.00162526	1.63462
DCC	ENSG00000187323	1.63445	-1.21364	5.68e-14	7.39e-12	1.63445
CDH16	ENSG00000166589	-1.63362	0.0633271	8.24e-06	0.000264486	1.63362
GDF5	ENSG00000125965	-1.62974	-1.26838	7.26e-10	5e-08	1.62974
CADM3	ENSG00000162706	-1.62906	2.01539	1.14e-08	6.35e-07	1.62906
SLC12A3	ENSG00000070915	-1.62599	0.999215	1.58e-08	8.57e-07	1.62599
SPRR2E	ENSG00000203785	1.61652	3.9146	0.000265896	0.00539869	1.61652
ADRA1A	ENSG00000120907	-1.61473	-2.35236	4.03e-07	1.71e-05	1.61473
PADI4	ENSG00000159339	-1.61332	-0.0386238	3.23e-11	2.81e-09	1.61332
HIST1H2AI	ENSG00000196747	1.61171	0.325518	3.91e-14	5.2e-12	1.61171
UBL4B	ENSG00000186150	-1.61062	-2.55895	1.29e-11	1.19e-09	1.61062
CLEC18A	ENSG00000157322	1.60882	-0.991025	6.44e-15	9.79e-13	1.60882
SLC32A1	ENSG00000101438	-1.60767	-3.34069	0.00014529	0.00321681	1.60767
KLK12	ENSG00000186474	1.60742	0.266555	5.77e-05	0.00144987	1.60742
MSMB	ENSG00000263639	-1.6036	3.42791	5.26e-07	2.19e-05	1.6036
KLK14	ENSG00000129437	1.59939	1.50982	2.3e-09	1.47e-07	1.59939
ASPRV1	ENSG00000244617	1.59758	2.49163	1.16e-13	1.47e-11	1.59758
NCAN	ENSG00000130287	-1.59692	-1.4963	4.65e-07	1.95e-05	1.59692
MUCL3	ENSG00000168631	-1.5907	-1.44008	4.31e-07	1.82e-05	1.5907
SRD5A2	ENSG00000277893	-1.58995	0.500152	5.62e-09	3.33e-07	1.58995
MYBPC2	ENSG00000086967	-1.58934	-0.831998	1.84e-12	1.96e-10	1.58934
TINAG	ENSG00000137251	1.5865	-3.71588	3.33e-05	0.000904159	1.5865
GLYATL1	ENSG00000166840	-1.58567	-2.10858	3.28e-09	2.05e-07	1.58567
CALHM1	ENSG00000185933	1.58408	-1.08757	7.61e-09	4.36e-07	1.58408
INSM1	ENSG00000173404	1.58328	2.1787	9.16e-05	0.00213997	1.58328
RNF113B	ENSG00000139797	-1.58067	-3.15674	6.56e-08	3.14e-06	1.58067
LGALS12	ENSG00000133317	-1.57494	-0.496918	5.45e-09	3.25e-07	1.57494
GP2	ENSG00000169347	1.57239	-0.447129	0.00212481	0.0301696	1.57239
CYP26A1	ENSG00000095596	1.57237	0.382453	3.88e-08	1.95e-06	1.57237
OR6C70	ENSG00000184954	1.57039	-4.04332	3.35e-05	0.000907392	1.57039
BEX1	ENSG00000133169	-1.56886	0.659413	4.5e-07	1.89e-05	1.56886
MYH7	ENSG00000092054	1.56729	-1.63451	4.28e-09	2.6e-07	1.56729
SEMG1	ENSG00000124233	1.56652	0.254193	0.000163719	0.00356814	1.56652
HIST1H4L	ENSG00000275126	1.56408	-3.75676	8.09e-07	3.21e-05	1.56408
HCRTR2	ENSG00000137252	-1.56223	-3.2979	7.17e-06	0.000234519	1.56223
MRGPRX1	ENSG00000170255	1.55943	-1.75075	0.0051199	0.0595164	1.55943
AFP	ENSG00000081051	-1.55809	-0.639414	8.78e-05	0.00207205	1.55809
HIST1H2BO	ENSG00000274641	1.55576	-0.416908	2.82e-14	3.83e-12	1.55576
C7orf33	ENSG00000170279	-1.55459	-2.73068	0.00073198	0.0125301	1.55459
SORCS3	ENSG00000156395	1.55168	-3.23671	8.37e-05	0.00198469	1.55168
H2AFB1	ENSG00000274183	1.54963	-3.70957	4.48e-05	0.00116323	1.54963
TAAR1	ENSG00000146399	1.54836	-3.9581	5.65e-05	0.00142402	1.54836
GPR12	ENSG00000132975	-1.546	-0.912664	1.68e-05	0.000494993	1.546
TMEM179	ENSG00000258986	-1.54422	-0.347361	9.26e-07	3.64e-05	1.54422
ANGPT4	ENSG00000101280	-1.53917	0.918685	6.67e-10	4.63e-08	1.53917
OLFM4	ENSG00000102837	-1.538	6.65718	3.49e-05	0.000935677	1.538
CBLN2	ENSG00000141668	-1.53653	-0.368485	2.6e-06	9.32e-05	1.53653
POU3F3	ENSG00000198914	1.53534	-0.210941	0.00028033	0.0056279	1.53534
SCRT1	ENSG00000261678	-1.53348	-2.36411	5.67e-11	4.78e-09	1.53348
PNMA5	ENSG00000198883	1.5292	3.86647	0.000178007	0.00381976	1.5292
DKK4	ENSG00000104371	1.52168	2.19457	1.79e-07	8e-06	1.52168
TMPRSS11F	ENSG00000198092	1.51876	-1.51578	4.49e-05	0.00116323	1.51876
VRTN	ENSG00000133980	-1.51642	-1.9845	0.000351055	0.00682184	1.51642
LCN10	ENSG00000187922	-1.5162	-2.57236	5.96e-08	2.89e-06	1.5162
COL20A1	ENSG00000101203	-1.51568	-2.50607	2.16e-08	1.15e-06	1.51568
KCNC2	ENSG00000166006	-1.5143	-3.36018	0.000605227	0.010689	1.5143
MAB21L1	ENSG00000180660	1.51385	0.363834	8.41e-10	5.63e-08	1.51385
PHOX2A	ENSG00000165462	1.51277	-3.54899	2.06e-05	0.000591963	1.51277
SMIM18	ENSG00000253457	1.51152	-3.51014	4.56e-11	3.86e-09	1.51152
LY6L	ENSG00000261667	-1.51112	-3.31108	0.000983461	0.0160608	1.51112
FOLR3	ENSG00000110203	-1.50921	-1.36988	2.75e-07	1.19e-05	1.50921
PYDC1	ENSG00000169900	1.50345	-1.88706	1.28e-05	0.000389054	1.50345
B3GNT6	ENSG00000198488	1.5023	-2.85666	1.05e-06	4.09e-05	1.5023
FOXI3	ENSG00000214336	-1.5001	-1.49431	0.000228334	0.00476973	1.5001
MS4A15	ENSG00000166961	-1.50005	1.59079	2.07e-05	0.000595044	1.50005
TAS2R1	ENSG00000169777	1.50001	-3.23138	3.02e-05	0.000829714	1.50001
GAL3ST3	ENSG00000175229	1.49961	-1.80223	6.25e-06	0.000207366	1.49961
ENDOU	ENSG00000111405	-1.49258	-0.00279183	8.46e-10	5.64e-08	1.49258
CYP2F1	ENSG00000197446	1.48876	-0.793088	8.82e-05	0.00207749	1.48876
CPSF4L	ENSG00000187959	1.48807	-2.43045	5.23e-12	5.41e-10	1.48807
LY6H	ENSG00000176956	-1.48779	0.24179	3.64e-10	2.61e-08	1.48779
PCSK2	ENSG00000125851	1.48694	-0.0887768	2.99e-05	0.000822492	1.48694
NSG2	ENSG00000170091	1.48693	-0.531212	2.19e-05	0.000625437	1.48693
SEMG2	ENSG00000124157	-1.48388	-0.223756	0.000399078	0.00753671	1.48388
GPR83	ENSG00000123901	-1.48054	-0.0896776	5e-09	3.01e-07	1.48054
SYNGR4	ENSG00000105467	1.47921	-1.1744	2.12e-13	2.55e-11	1.47921
AICDA	ENSG00000111732	-1.47897	-1.67683	3.38e-06	0.000118102	1.47897
CD244	ENSG00000122223	1.47621	1.79208	1.18e-11	1.1e-09	1.47621
SLC34A2	ENSG00000157765	-1.47036	3.0649	7.18e-05	0.00174607	1.47036
DCAF8L1	ENSG00000226372	1.46977	-2.9602	0.00118092	0.0187276	1.46977
BEND4	ENSG00000188848	-1.46527	-1.203	2.84e-09	1.79e-07	1.46527
SLC17A3	ENSG00000124564	-1.46422	-3.66125	4.54e-05	0.00116944	1.46422
CT55	ENSG00000169551	1.46378	-3.06679	3.01e-05	0.000826622	1.46378
BRS3	ENSG00000102239	-1.46363	-2.52551	7.01e-07	2.84e-05	1.46363
DSG3	ENSG00000134757	1.46269	6.96368	2.58e-05	0.000720483	1.46269
ABCG2	ENSG00000118777	1.46199	3.33829	9.44e-13	1.06e-10	1.46199
BMX	ENSG00000102010	1.46103	1.13752	6.99e-12	7e-10	1.46103
NLRP12	ENSG00000142405	-1.45899	-1.12208	1.43e-15	2.41e-13	1.45899
AC020613.1	ENSG00000139053	-1.45885	-3.88526	6.98e-06	0.000229126	1.45885
SPTA1	ENSG00000163554	1.45825	-1.42413	6.72e-08	3.21e-06	1.45825
ARPP21	ENSG00000172995	1.45169	-2.3657	0.00025008	0.00514682	1.45169
ORM1	ENSG00000229314	-1.44825	0.035774	0.000169557	0.00368649	1.44825
TTR	ENSG00000118271	-1.44155	4.21132	0.00114024	0.0182267	1.44155
CD8B2	ENSG00000254126	1.43866	-0.276907	8.41e-06	0.000269027	1.43866
FCAMR	ENSG00000162897	-1.43757	0.0764242	1.81e-05	0.000532546	1.43757
GUCA1C	ENSG00000138472	1.43598	-3.91121	0.00119389	0.0188022	1.43598
IL36B	ENSG00000136696	1.43366	-2.25613	4.36e-06	0.000149394	1.43366
CLEC18B	ENSG00000140839	1.43159	-0.556755	1.74e-12	1.87e-10	1.43159
CR2	ENSG00000117322	-1.43056	3.33508	2.05e-05	0.000591533	1.43056
NR5A1	ENSG00000136931	1.43054	-0.230107	4.4e-05	0.00114782	1.43054
PRSS54	ENSG00000103023	-1.41798	-3.39475	1.43e-06	5.4e-05	1.41798
DDX25	ENSG00000109832	-1.41792	-2.37517	8.37e-11	6.83e-09	1.41792
HMX1	ENSG00000215612	-1.41701	-0.930452	0.00215863	0.0305668	1.41701
MYMK	ENSG00000187616	-1.41648	-3.80616	8.99e-06	0.000285234	1.41648
ALK	ENSG00000171094	1.41497	-0.482501	9.2e-08	4.28e-06	1.41497
CDH17	ENSG00000079112	1.4122	-0.166301	1.63e-09	1.04e-07	1.4122
DPP6	ENSG00000130226	-1.40857	-0.534799	3.47e-06	0.000120732	1.40857
NEFL	ENSG00000277586	1.40808	2.34501	0.000175558	0.00378968	1.40808
KCNJ16	ENSG00000153822	1.40728	-0.587891	3.4e-05	0.000916733	1.40728
ASCL1	ENSG00000139352	-1.40695	1.59818	0.00053587	0.00969544	1.40695
TENM1	ENSG00000009694	1.40366	1.72036	2.36e-07	1.03e-05	1.40366
MLC1	ENSG00000100427	-1.40121	-0.261195	2.89e-12	3.01e-10	1.40121
DNAJC5G	ENSG00000163793	1.39988	-2.63902	2.9e-09	1.82e-07	1.39988
HAS1	ENSG00000105509	-1.39457	1.36403	8.14e-08	3.83e-06	1.39457
FCER2	ENSG00000104921	-1.39058	0.907489	7.06e-06	0.000231113	1.39058
DCSTAMP	ENSG00000164935	-1.38586	-0.765388	1.9e-07	8.43e-06	1.38586
CYP1A1	ENSG00000140465	-1.38467	7.58591	0.000711457	0.0122833	1.38467
SPINK2	ENSG00000128040	-1.38464	-1.33466	3.08e-10	2.24e-08	1.38464
HMHB1	ENSG00000158497	-1.3829	-3.29485	1.28e-06	4.91e-05	1.3829
ZIM2	ENSG00000269699	-1.38095	-3.23173	2.71e-05	0.00075198	1.38095
ETNPPL	ENSG00000164089	1.37619	-1.57631	7.21e-05	0.00174742	1.37619
PRSS37	ENSG00000165076	1.37585	-3.65714	1.85e-06	6.82e-05	1.37585
ERVV-2	ENSG00000268964	-1.37455	0.379022	4.19e-05	0.00110438	1.37455
SLC16A12	ENSG00000152779	1.37388	-0.109446	1.31e-08	7.18e-07	1.37388
CNTN6	ENSG00000134115	-1.37337	-2.30614	2.15e-06	7.8e-05	1.37337
TAGLN3	ENSG00000144834	1.37188	0.40035	2.95e-06	0.000104254	1.37188
KLHL14	ENSG00000197705	-1.37183	-0.605538	7.82e-09	4.45e-07	1.37183
NR0B1	ENSG00000169297	-1.37151	-0.068322	0.0011827	0.0187276	1.37151
AQP4	ENSG00000171885	-1.36988	-0.753834	0.00118233	0.0187276	1.36988
ATCAY	ENSG00000167654	-1.36917	-0.693748	7.56e-05	0.0018234	1.36917
AL139020.1	ENSG00000100721	-1.36728	1.54991	2e-05	0.000581898	1.36728
CLSTN2	ENSG00000158258	1.36663	2.63463	1.24e-10	9.69e-09	1.36663
HOXC12	ENSG00000123407	-1.36566	-0.469418	0.00059056	0.0105065	1.36566
KCTD8	ENSG00000183783	-1.36289	-2.69645	7.74e-06	0.000250721	1.36289
OTOGL	ENSG00000165899	1.36176	-0.500678	8.49e-13	9.61e-11	1.36176
AC011195.2	ENSG00000266826	-1.36003	-2.83793	1.73e-06	6.45e-05	1.36003
LCT	ENSG00000115850	1.35879	-2.49828	8.1e-10	5.45e-08	1.35879
HNF1A	ENSG00000135100	1.35863	-2.89174	2.29e-07	9.98e-06	1.35863
GBP6	ENSG00000183347	1.3586	3.47161	3.8e-08	1.92e-06	1.3586
FREM3	ENSG00000183090	1.35664	-2.80066	1.09e-09	7.13e-08	1.35664
TCEAL5	ENSG00000204065	-1.35585	-1.06003	2.55e-06	9.17e-05	1.35585
CCL25	ENSG00000131142	1.35494	-2.68058	5.53e-07	2.3e-05	1.35494
PCDH15	ENSG00000150275	1.34992	-1.15282	1e-06	3.92e-05	1.34992
GSG1L	ENSG00000169181	-1.34712	-1.95401	5.96e-06	0.00019834	1.34712
ZNF729	ENSG00000196350	-1.34469	-2.88044	0.000546315	0.00985983	1.34469
CT83	ENSG00000204019	1.33941	-0.129022	0.0037928	0.0472076	1.33941
HMGCLL1	ENSG00000146151	-1.33814	-1.94361	1.59e-09	1.03e-07	1.33814
KLK6	ENSG00000167755	-1.33775	4.85165	0.000428324	0.00798907	1.33775
NEUROD2	ENSG00000171532	1.33641	-2.28721	2.16e-08	1.15e-06	1.33641
PNLIPRP3	ENSG00000203837	1.33435	-0.928079	0.00146452	0.022289	1.33435
BEST3	ENSG00000127325	1.33224	-0.133691	0.000173338	0.00374912	1.33224
KRT35	ENSG00000197079	1.32948	-3.86262	0.00100386	0.0163645	1.32948
MYL7	ENSG00000106631	1.32575	-2.23738	9.12e-05	0.00213569	1.32575
TCERG1L	ENSG00000176769	-1.32547	-0.602638	2.22e-05	0.000630602	1.32547
SVOP	ENSG00000166111	-1.32452	-2.3568	9.71e-06	0.000304354	1.32452
IL13RA2	ENSG00000123496	-1.3239	2.62855	1.85e-07	8.25e-06	1.3239
NPHS1	ENSG00000161270	-1.32377	-1.4619	3.4e-05	0.000916616	1.32377
RPTN	ENSG00000215853	1.321	0.345199	0.00109746	0.0176363	1.321
SLC17A8	ENSG00000179520	1.31959	-1.43709	0.000388611	0.0073775	1.31959
MMP3	ENSG00000149968	1.31878	4.55422	4.64e-07	1.94e-05	1.31878
PSG7	ENSG00000221878	-1.31828	-2.71361	0.00724655	0.0766602	1.31828
TCF23	ENSG00000163792	1.31799	-1.25325	5.27e-06	0.000177565	1.31799
PRSS57	ENSG00000185198	-1.31737	-3.50046	8.15e-06	0.000262147	1.31737
LGALS14	ENSG00000006659	1.31726	-3.43408	0.00318067	0.0410878	1.31726
CST1	ENSG00000170373	1.31185	5.10678	3.18e-06	0.000111718	1.31185
TUBA4B	ENSG00000243910	1.30797	-2.65209	5.32e-09	3.19e-07	1.30797
PDCL2	ENSG00000163440	1.30727	-3.63695	3.44e-05	0.000923018	1.30727
POTEG	ENSG00000187537	1.30417	-3.18421	4.15e-07	1.76e-05	1.30417
PAGE2B	ENSG00000238269	1.30381	0.225781	0.000867473	0.0144411	1.30381
HP	ENSG00000257017	-1.30246	1.66348	8.23e-05	0.00195791	1.30246
POU3F2	ENSG00000184486	1.30239	0.286477	0.000104825	0.00240011	1.30239
ADGRD2	ENSG00000180264	1.30047	-1.64237	1.15e-06	4.44e-05	1.30047
PSG5	ENSG00000204941	1.29968	1.28809	0.000550932	0.00989707	1.29968
THPO	ENSG00000090534	-1.29768	-1.69522	8.76e-11	7.08e-09	1.29768
PRKCG	ENSG00000126583	-1.2963	-1.88436	7.72e-06	0.000250623	1.2963
GMNC	ENSG00000205835	-1.29412	-3.21038	0.00027862	0.00560677	1.29412
MT4	ENSG00000102891	1.29375	-1.5382	0.0285743	0.193389	1.29375
CTRB2	ENSG00000168928	-1.29035	-3.04921	5.05e-05	0.00128382	1.29035
DPRX	ENSG00000204595	1.28932	-3.26914	0.000195469	0.00416488	1.28932
PRB2	ENSG00000121335	1.28534	-3.71719	4.53e-05	0.00116775	1.28534
CYP26B1	ENSG00000003137	1.28454	3.13892	2.47e-10	1.83e-08	1.28454
CNR2	ENSG00000188822	-1.28013	-0.360704	7.84e-07	3.13e-05	1.28013
VGF	ENSG00000128564	-1.27904	1.76004	1.24e-10	9.69e-09	1.27904
MS4A10	ENSG00000172689	-1.27837	-3.84319	7.7e-07	3.09e-05	1.27837
LCN6	ENSG00000267206	-1.27451	-2.01282	2.69e-07	1.17e-05	1.27451
BEST2	ENSG00000039987	1.27399	-1.83009	3.61e-06	0.000125358	1.27399
CGB3	ENSG00000104827	-1.27315	-0.550409	0.000371238	0.00712897	1.27315
PSG2	ENSG00000242221	1.27303	-3.29076	0.000966671	0.0158295	1.27303
PNMA6E	ENSG00000214897	1.27123	-4.04226	0.0010932	0.0175834	1.27123
ASTN1	ENSG00000152092	-1.27091	-0.65097	9.11e-06	0.000287562	1.27091
DNAH9	ENSG00000007174	1.26984	-0.90315	8.92e-07	3.52e-05	1.26984
LCE3D	ENSG00000163202	1.2698	1.16475	0.0113566	0.104972	1.2698
ASZ1	ENSG00000154438	-1.2692	-3.64908	0.0006668	0.0115785	1.2692
FBN3	ENSG00000142449	-1.26782	-0.955761	0.000320094	0.00629449	1.26782
NRAP	ENSG00000197893	1.26767	-3.03989	7.88e-05	0.00188093	1.26767
NKD1	ENSG00000140807	1.26763	3.5956	5.29e-08	2.59e-06	1.26763
P2RX3	ENSG00000109991	1.26731	-2.61915	1.85e-05	0.000541207	1.26731
SLC13A5	ENSG00000141485	1.26507	0.0913445	2.5e-07	1.08e-05	1.26507
PGA5	ENSG00000256713	-1.26359	-3.86541	2.05e-05	0.000590909	1.26359
CD22	ENSG00000012124	-1.25981	2.82722	1.48e-07	6.72e-06	1.25981
STAC2	ENSG00000141750	1.25943	0.184521	5.29e-06	0.000177697	1.25943
GPHA2	ENSG00000149735	-1.25918	-2.90122	1.65e-05	0.000488841	1.25918
NR0B2	ENSG00000131910	1.25824	-2.67453	2.35e-06	8.49e-05	1.25824
KIR2DL1	ENSG00000125498	1.25696	-3.08858	1.27e-05	0.000388129	1.25696
KRTAP19-5	ENSG00000186977	1.25684	-3.66983	0.0149975	0.127123	1.25684
LMX1A	ENSG00000162761	-1.25623	-3.61527	0.000128162	0.00287626	1.25623
ABHD12B	ENSG00000131969	1.2554	0.268294	2.11e-10	1.59e-08	1.2554
ZNF705A	ENSG00000196946	-1.25451	-3.75916	3.14e-06	0.00011046	1.25451
FAM129C	ENSG00000167483	-1.25432	1.14241	2.12e-07	9.37e-06	1.25432
IRS4	ENSG00000133124	-1.25313	-0.275495	0.000750515	0.012775	1.25313
TERB2	ENSG00000167014	1.25298	-3.71993	2.58e-05	0.000720483	1.25298
HAO1	ENSG00000101323	1.25289	-3.47299	0.000608552	0.0107317	1.25289
CALB1	ENSG00000104327	1.24718	4.63557	0.000202109	0.00429121	1.24718
KRT9	ENSG00000171403	1.24349	0.694136	8.22e-08	3.86e-06	1.24349
MAGEB6	ENSG00000176746	1.24265	-3.2161	0.000574458	0.0102402	1.24265
HBE1	ENSG00000213931	1.24261	-1.17091	0.000550922	0.00989707	1.24261
PLA2G4D	ENSG00000159337	1.2419	1.68671	1.61e-07	7.25e-06	1.2419
LRRTM1	ENSG00000162951	1.23883	-2.7857	4.81e-05	0.00123289	1.23883
SLC5A5	ENSG00000105641	-1.23747	0.94516	1.27e-06	4.85e-05	1.23747
FAM25A	ENSG00000188100	1.23669	1.40925	8.26e-06	0.000264815	1.23669
CTRB1	ENSG00000168925	-1.23588	-3.43954	0.00085872	0.0143207	1.23588
HTR6	ENSG00000158748	-1.23127	-3.20857	2.57e-08	1.32e-06	1.23127
ESRRB	ENSG00000119715	-1.23073	-1.6452	2.02e-08	1.08e-06	1.23073
KRTDAP	ENSG00000188508	1.2288	5.02322	0.000740227	0.0126355	1.2288
FMO2	ENSG00000094963	-1.22715	1.4519	6.13e-08	2.97e-06	1.22715
HTRA4	ENSG00000169495	-1.22618	-0.0291268	3.6e-09	2.22e-07	1.22618
TMEFF2	ENSG00000144339	1.22365	-1.06137	7.66e-05	0.00184258	1.22365
HIST1H2BF	ENSG00000277224	1.2232	-0.201415	2.69e-09	1.7e-07	1.2232
SBK3	ENSG00000231274	1.21801	-1.87959	1.08e-06	4.2e-05	1.21801
SLC2A2	ENSG00000163581	1.2177	-2.76632	0.000621701	0.0109211	1.2177
SLC17A4	ENSG00000146039	-1.2173	-2.1649	0.00664417	0.0719693	1.2173
CD79B	ENSG00000007312	-1.21631	3.13455	1.13e-08	6.33e-07	1.21631
MMP13	ENSG00000137745	-1.21534	5.64667	8.7e-06	0.000277418	1.21534
FTMT	ENSG00000181867	1.21221	-3.59917	0.00614755	0.067972	1.21221
CACNB4	ENSG00000182389	-1.21207	1.19789	7.91e-12	7.78e-10	1.21207
C12orf40	ENSG00000180116	-1.21151	-3.75283	0.000414619	0.00778152	1.21151
KCTD4	ENSG00000180332	-1.21086	-2.65824	0.00046033	0.00851587	1.21086
KRT33B	ENSG00000131738	1.20965	0.590746	2.37e-05	0.000668189	1.20965
GFY	ENSG00000261949	1.20922	-0.734846	8.42e-05	0.00199327	1.20922
MTRNR2L3	ENSG00000256222	1.20682	-2.51514	2.92e-08	1.49e-06	1.20682
DLX2	ENSG00000115844	1.2066	-1.0354	1.26e-06	4.83e-05	1.2066
RFPL4B	ENSG00000251258	1.20609	-1.99424	0.00242164	0.0332024	1.20609
KPRP	ENSG00000203786	1.20521	-0.0716383	0.000308741	0.00612444	1.20521
PCDHA6	ENSG00000081842	1.20334	-1.46164	7.92e-06	0.000255668	1.20334
ASB4	ENSG00000005981	1.20128	-2.42563	4.14e-05	0.00109169	1.20128
DWORF	ENSG00000240045	-1.20094	-3.17686	0.000431832	0.00803794	1.20094
TTC9B	ENSG00000174521	-1.19973	-0.570429	9.73e-12	9.38e-10	1.19973
RHBDL3	ENSG00000141314	1.19894	1.21738	2.55e-08	1.32e-06	1.19894
MYH6	ENSG00000197616	1.19894	-2.4106	4.62e-06	0.000156951	1.19894
OXTR	ENSG00000180914	-1.19853	2.12914	9.88e-10	6.5e-08	1.19853
BRINP3	ENSG00000162670	1.19851	0.251024	0.00161688	0.0243419	1.19851
PRR18	ENSG00000176381	-1.19829	-1.9636	9.1e-05	0.00213416	1.19829
MAGEB17	ENSG00000182798	-1.19767	-1.29576	2.69e-05	0.000747751	1.19767
ENPP1	ENSG00000197594	-1.19627	3.1071	1.57e-08	8.56e-07	1.19627
C1orf158	ENSG00000157330	1.19583	-3.6869	0.00013199	0.00295121	1.19583
SLC22A2	ENSG00000112499	1.1935	-2.22345	6.2e-05	0.00153817	1.1935
GRM3	ENSG00000198822	-1.19316	0.674805	2.67e-05	0.000741792	1.19316
RALYL	ENSG00000184672	-1.18833	-2.19514	0.00382839	0.0475229	1.18833
NOS1	ENSG00000089250	-1.18787	-0.664379	1.37e-05	0.000411483	1.18787
GSX2	ENSG00000180613	-1.18385	-3.7468	0.00165039	0.0247027	1.18385
HRASLS2	ENSG00000133328	-1.17868	1.98617	6.64e-06	0.00021918	1.17868
PIK3C2G	ENSG00000139144	1.17784	-0.509078	0.000280603	0.0056279	1.17784
RFPL2	ENSG00000128253	1.17697	-2.37742	2.01e-05	0.00058508	1.17697
HIST1H2AJ	ENSG00000276368	1.17631	-2.02585	2.29e-08	1.21e-06	1.17631
SCN11A	ENSG00000168356	-1.17625	0.748495	2.04e-06	7.48e-05	1.17625
HAO2	ENSG00000116882	-1.17515	-2.85972	2.24e-05	0.000634746	1.17515
SLC7A3	ENSG00000165349	1.17509	-1.59635	0.000271616	0.00549023	1.17509
CCKBR	ENSG00000110148	-1.17359	-0.643248	0.00369895	0.0462012	1.17359
CHI3L1	ENSG00000133048	-1.17168	6.76075	1.41e-06	5.34e-05	1.17168
HIST1H2BE	ENSG00000274290	1.17063	-0.732931	3.34e-09	2.08e-07	1.17063
KRT77	ENSG00000189182	1.17044	1.41642	0.000379936	0.00724317	1.17044
SELL	ENSG00000188404	-1.16912	5.84803	6.05e-07	2.47e-05	1.16912
HDGFL1	ENSG00000112273	1.16878	-2.27116	8.85e-06	0.000281128	1.16878
DCAF8L2	ENSG00000189186	1.16815	-2.68381	0.00765134	0.0792513	1.16815
MEGF10	ENSG00000145794	-1.16679	0.447808	8.06e-07	3.21e-05	1.16679
LIPF	ENSG00000182333	-1.16515	-1.73615	0.0269897	0.187571	1.16515
KLK11	ENSG00000167757	1.16491	2.90494	0.00031574	0.00622915	1.16491
TMPRSS15	ENSG00000154646	1.16284	-1.70912	0.00139281	0.0213773	1.16284
RNF186	ENSG00000178828	-1.16282	0.519463	0.000262025	0.0053501	1.16282
EPYC	ENSG00000083782	-1.16281	0.817426	0.000309484	0.00612576	1.16281
IL36RN	ENSG00000136695	1.16242	2.49846	2.44e-05	0.000684997	1.16242
LRTM2	ENSG00000166159	1.16164	-3.78238	0.000202677	0.00429736	1.16164
MRGPRX3	ENSG00000179826	-1.16132	-0.711756	0.00408361	0.0499367	1.16132
NMRK2	ENSG00000077009	-1.15902	-3.80512	1.77e-05	0.000520663	1.15902
RIMS4	ENSG00000101098	-1.15707	0.396631	0.00012494	0.00281091	1.15707
DPPA4	ENSG00000121570	-1.15631	-2.87956	1.63e-06	6.12e-05	1.15631
DPP10	ENSG00000175497	-1.15605	-0.151588	0.00263839	0.0353955	1.15605
SLC18A3	ENSG00000187714	1.15598	0.433856	0.0281051	0.191718	1.15598
PAX5	ENSG00000196092	-1.15424	2.19277	4.4e-06	0.000150514	1.15424
ADH1C	ENSG00000248144	-1.15253	3.68228	6.05e-05	0.00150991	1.15253
MMP20	ENSG00000137674	-1.15226	-3.02235	0.00290413	0.0381971	1.15226
PPEF2	ENSG00000156194	1.15175	-3.54512	1.05e-06	4.09e-05	1.15175
CEACAM16	ENSG00000213892	1.15037	-2.18475	0.00043819	0.0081479	1.15037
LY6G6C	ENSG00000204421	1.15014	1.89237	1.76e-06	6.55e-05	1.15014
FABP12	ENSG00000197416	1.15006	-3.72529	0.000300989	0.00599692	1.15006
SPRR2B	ENSG00000196805	1.14951	0.120156	0.0178951	0.14398	1.14951
ALPG	ENSG00000163286	1.14889	0.899466	0.00087963	0.0145838	1.14889
FCRL5	ENSG00000143297	-1.14817	2.3376	6.27e-06	0.000207685	1.14817
LRAT	ENSG00000121207	1.14692	1.27082	9.94e-05	0.00229085	1.14692
ODF3L2	ENSG00000181781	-1.14353	-2.48549	7.67e-09	4.38e-07	1.14353
HIST1H3A	ENSG00000275714	1.14352	-1.84903	2.64e-09	1.68e-07	1.14352
PAX1	ENSG00000125813	1.14323	-2.67195	0.00195705	0.0282198	1.14323
TSHR	ENSG00000165409	-1.14138	-1.02682	1.26e-06	4.83e-05	1.14138
BPIFC	ENSG00000184459	1.14	-2.26475	0.000937087	0.0154136	1.14
RIMBP2	ENSG00000060709	1.13708	-0.180946	1.58e-05	0.000471607	1.13708
PTX4	ENSG00000251692	1.1366	-3.27014	1.58e-06	5.96e-05	1.1366
AVP	ENSG00000101200	1.13551	-2.93833	0.00132024	0.0204892	1.13551
KCNQ2	ENSG00000075043	-1.13435	-1.13181	0.000475223	0.00872897	1.13435
HIST1H2AM	ENSG00000278677	1.13309	-1.01511	9.91e-12	9.5e-10	1.13309
NOTUM	ENSG00000185269	-1.13186	5.23873	0.000640944	0.0112048	1.13186
FGF8	ENSG00000107831	-1.13099	0.318072	0.00115159	0.0183757	1.13099
SIAH3	ENSG00000215475	1.13084	-2.0119	3.08e-06	0.000108367	1.13084
CPA2	ENSG00000158516	1.13024	-1.76565	2.04e-05	0.000589985	1.13024
DACT2	ENSG00000164488	-1.13021	0.252021	1.51e-05	0.000452063	1.13021
SOHLH1	ENSG00000165643	1.12974	-0.239643	0.00221061	0.0311083	1.12974
SHISA3	ENSG00000178343	-1.12922	-0.698123	4.39e-05	0.0011447	1.12922
SHC4	ENSG00000185634	1.12852	0.36775	6.78e-11	5.61e-09	1.12852
BLK	ENSG00000136573	-1.12579	1.32824	6.56e-05	0.00161688	1.12579
KLHDC8A	ENSG00000162873	1.12451	0.114232	9.56e-10	6.35e-08	1.12451
SLC8A3	ENSG00000100678	-1.12185	-1.84486	6.46e-08	3.1e-06	1.12185
CD1C	ENSG00000158481	-1.12083	1.08376	1.3e-08	7.18e-07	1.12083
PHGR1	ENSG00000233041	1.11681	2.40287	0.00492659	0.0577885	1.11681
RGS21	ENSG00000253148	1.11662	-3.4535	0.00568387	0.0641375	1.11662
VSX2	ENSG00000119614	1.11616	-3.05547	0.0015732	0.0237238	1.11616
TAS1R3	ENSG00000169962	1.11542	1.76907	4.68e-09	2.84e-07	1.11542
MEP1A	ENSG00000112818	1.11461	-1.08521	1.02e-05	0.0003193	1.11461
TMEM155	ENSG00000164112	-1.11447	-1.16441	1.48e-07	6.72e-06	1.11447
SERPINA12	ENSG00000165953	1.11115	-3.09487	0.00464751	0.0549778	1.11115
KRT10	ENSG00000186395	1.11012	6.99457	5.98e-12	6.09e-10	1.11012
EVX2	ENSG00000174279	-1.10792	-3.21572	5.13e-05	0.00130286	1.10792
ATP1A2	ENSG00000018625	1.10745	2.42694	3.76e-05	0.00100337	1.10745
BTG4	ENSG00000137707	-1.10637	-3.54991	4.5e-05	0.00116323	1.10637
PIP	ENSG00000159763	1.10535	0.415977	0.00209006	0.0298056	1.10535
UGT2B15	ENSG00000196620	-1.10461	2.52064	0.0015683	0.0237022	1.10461
TMEM229A	ENSG00000234224	1.10452	-2.3026	0.000583371	0.0103888	1.10452
MGAT5B	ENSG00000167889	-1.10414	0.360776	3.97e-08	1.99e-06	1.10414
OR51B4	ENSG00000183251	1.10402	-3.487	0.00232117	0.0321396	1.10402
TRPM1	ENSG00000134160	-1.10245	-2.9679	9.82e-06	0.000307124	1.10245
SPATA3	ENSG00000173699	-1.1024	-3.91626	0.00550909	0.0627122	1.1024
PCDH11X	ENSG00000102290	1.10087	-2.22888	0.000462133	0.0085318	1.10087
GFRA1	ENSG00000151892	-1.10072	1.63101	5.63e-07	2.33e-05	1.10072
HHIPL2	ENSG00000143512	1.10021	-0.301629	1.33e-06	5.07e-05	1.10021
PYY	ENSG00000131096	-1.09759	-2.18721	1.98e-10	1.5e-08	1.09759
LY6G6D	ENSG00000244355	1.09675	-2.27116	0.0128663	0.114407	1.09675
IL22RA2	ENSG00000164485	1.09565	-0.726413	1.03e-05	0.000321185	1.09565
DPYS	ENSG00000147647	-1.09515	-2.40567	1.87e-06	6.87e-05	1.09515
ERICH3	ENSG00000178965	1.09485	-1.91719	7.21e-05	0.00174742	1.09485
CT45A1	ENSG00000268940	1.09421	-2.37178	0.0320361	0.20757	1.09421
DLGAP1	ENSG00000170579	1.09365	1.2867	6.93e-06	0.000227852	1.09365
AKR1B15	ENSG00000227471	1.09201	2.71412	6.06e-06	0.00020129	1.09201
KCNJ3	ENSG00000162989	-1.09046	-1.70058	9.14e-05	0.00213825	1.09046
AL035425.2	ENSG00000260548	-1.08965	-3.68198	0.0165278	0.136185	1.08965
ATP4B	ENSG00000186009	-1.08754	-3.55147	2.98e-05	0.000822492	1.08754
HIST1H2AD	ENSG00000196866	1.08723	0.35936	3.28e-10	2.37e-08	1.08723
XIRP2	ENSG00000163092	1.0859	-3.19714	0.000605538	0.010689	1.0859
QRFPR	ENSG00000186867	1.08549	-1.21764	0.0040637	0.0497666	1.08549
IL1F10	ENSG00000136697	1.08409	-3.14223	0.00093932	0.0154234	1.08409
FGF9	ENSG00000102678	1.08365	-0.614194	1.18e-05	0.000362851	1.08365
PROK1	ENSG00000143125	-1.08334	-1.3485	4.31e-05	0.00112607	1.08334
CALCB	ENSG00000175868	1.08101	-1.00903	0.000107555	0.00245641	1.08101
FOXN4	ENSG00000139445	-1.0808	0.329008	0.00419652	0.0507921	1.0808
SERPINB11	ENSG00000206072	-1.07937	0.409787	0.00304413	0.0397527	1.07937
VSIG1	ENSG00000101842	-1.07911	1.87059	2.17e-07	9.54e-06	1.07911
GRIK3	ENSG00000163873	-1.07809	-0.159403	4.1e-06	0.000141004	1.07809
DCAF4L2	ENSG00000176566	1.07725	0.465714	0.043562	0.24802	1.07725
LEAP2	ENSG00000164406	-1.07121	2.54956	3.19e-07	1.36e-05	1.07121
SSX1	ENSG00000126752	1.06919	0.596853	0.0286692	0.193687	1.06919
NELL2	ENSG00000184613	1.06592	3.47186	4.7e-07	1.96e-05	1.06592
SYT4	ENSG00000132872	-1.06526	-1.81156	0.0201613	0.156243	1.06526
MAG	ENSG00000105695	-1.06501	-2.83474	6.2e-05	0.00153817	1.06501
IRX1	ENSG00000170549	-1.06473	-3.51528	0.0040641	0.0497666	1.06473
DYDC2	ENSG00000133665	1.06364	-2.28948	6.72e-05	0.0016514	1.06364
ALDH1A1	ENSG00000165092	1.06354	5.76456	4e-06	0.000138098	1.06354
SNTG2	ENSG00000172554	-1.06286	-2.50688	7.42e-07	2.98e-05	1.06286
GALNTL6	ENSG00000174473	-1.06119	-1.72568	6.86e-09	3.97e-07	1.06119
KLK5	ENSG00000167754	-1.06047	4.58248	0.018482	0.147522	1.06047
CHD5	ENSG00000116254	-1.05774	-1.05817	7.73e-08	3.65e-06	1.05774
CLECL1	ENSG00000184293	-1.05642	-0.602326	1.27e-07	5.84e-06	1.05642
MYLPF	ENSG00000180209	-1.05638	0.421619	2.37e-08	1.25e-06	1.05638
STAP1	ENSG00000035720	-1.05561	0.224756	1.14e-06	4.43e-05	1.05561
MAGEL2	ENSG00000254585	-1.05519	0.161404	2.11e-06	7.66e-05	1.05519
PSG6	ENSG00000170848	-1.05412	-1.41764	0.0256781	0.182232	1.05412
CCDC144NL	ENSG00000205212	1.05378	-2.26047	0.000603583	0.0106753	1.05378
CYP1B1	ENSG00000138061	-1.05335	4.8287	9.63e-07	3.77e-05	1.05335
ACPP	ENSG00000014257	-1.05319	3.24705	2.5e-08	1.3e-06	1.05319
DDX53	ENSG00000184735	1.05237	-1.55835	0.0106342	0.101153	1.05237
CNTN2	ENSG00000184144	-1.05169	-0.994419	9.64e-05	0.00223388	1.05169
KRT6A	ENSG00000205420	1.05038	10.3046	0.00128488	0.0200435	1.05038
SUN3	ENSG00000164744	-1.04875	-1.63445	3.7e-07	1.58e-05	1.04875
LHX9	ENSG00000143355	1.04532	-0.79064	4.6e-05	0.00118285	1.04532
CTCFL	ENSG00000124092	1.04503	-0.253838	0.0130818	0.115629	1.04503
CLEC4G	ENSG00000182566	-1.04415	0.657353	6.99e-05	0.00170911	1.04415
F2	ENSG00000180210	1.04399	-0.423829	0.000468261	0.00861857	1.04399
HEPHL1	ENSG00000181333	1.04138	2.9496	0.00017618	0.00379857	1.04138
LCE3A	ENSG00000185962	1.04005	-2.71232	0.0148113	0.125997	1.04005
LYVE1	ENSG00000133800	-1.03849	2.63901	2.17e-07	9.54e-06	1.03849
IP6K3	ENSG00000161896	-1.038	1.11977	3.32e-05	0.000900322	1.038
SELENOV	ENSG00000186838	-1.03339	-2.96965	0.00463311	0.0548432	1.03339
IGFBPL1	ENSG00000137142	1.03227	-0.42955	5.34e-05	0.00134914	1.03227
C9orf129	ENSG00000204352	-1.03188	-3.85535	0.000916077	0.0151103	1.03188
FAM19A1	ENSG00000183662	-1.03173	-2.56406	8.45e-05	0.00199862	1.03173
MSLNL	ENSG00000162006	-1.03155	-2.21367	0.00178995	0.0263558	1.03155
KRT6B	ENSG00000185479	1.03147	7.54989	0.00811841	0.0831632	1.03147
CCL20	ENSG00000115009	-1.03026	4.01719	5.5e-05	0.00138643	1.03026
SKOR1	ENSG00000188779	1.02905	-0.146282	2.71e-10	1.99e-08	1.02905
XAGE5	ENSG00000171405	-1.0262	-2.61002	0.0485498	0.265485	1.0262
TUNAR	ENSG00000250366	1.02615	-1.47707	0.0385336	0.23101	1.02615
KRTAP2-3	ENSG00000212724	1.02562	-1.31302	0.00346894	0.0440884	1.02562
OTOP2	ENSG00000183034	1.02291	-3.29651	6.18e-05	0.00153681	1.02291
OTX2	ENSG00000165588	-1.02223	-2.41425	0.0265372	0.185494	1.02223
GOLGA8M	ENSG00000188626	-1.02003	-3.31035	1.66e-07	7.49e-06	1.02003
UGT3A1	ENSG00000145626	1.01984	-3.06008	0.011119	0.104042	1.01984
RGS7	ENSG00000182901	-1.01923	-2.3136	0.001524	0.0230972	1.01923
GGTLC3	ENSG00000274252	-1.0187	-3.48039	0.00738745	0.0776969	1.0187
ZNF676	ENSG00000196109	-1.01828	-0.289553	0.000750338	0.012775	1.01828
CSF3	ENSG00000108342	-1.01759	2.91727	0.000495565	0.00905669	1.01759
DYNAP	ENSG00000178690	1.0175	-3.70508	0.00575553	0.0647041	1.0175
TMPRSS11D	ENSG00000153802	1.01658	2.31994	0.00562044	0.0636199	1.01658
NKX2-3	ENSG00000119919	-1.01505	-2.51993	0.0013172	0.0204714	1.01505
CYP2A6	ENSG00000255974	-1.01492	-1.0394	0.000802181	0.0134896	1.01492
IL36G	ENSG00000136688	1.01449	1.92251	0.00107948	0.0173936	1.01449
SERPINA11	ENSG00000186910	-1.01426	-2.12313	0.00663499	0.0719128	1.01426
TSBP1	ENSG00000204296	-1.01288	-1.91735	0.00406898	0.0497927	1.01288
AC008736.1	ENSG00000173809	1.01163	1.40687	2.1e-05	0.000602076	1.01163
RGS13	ENSG00000127074	-1.01109	-0.441134	6.69e-06	0.000220317	1.01109
CXCL5	ENSG00000163735	1.01067	3.63642	0.000400421	0.00755093	1.01067
NNAT	ENSG00000053438	1.00968	5.61349	0.00118855	0.018783	1.00968
INSM2	ENSG00000168348	-1.00853	-3.39989	9.65e-05	0.00223388	1.00853
NDST4	ENSG00000138653	-1.00758	-1.09413	0.00597709	0.0665342	1.00758
PGLYRP3	ENSG00000159527	1.00544	1.72601	0.000886039	0.0146622	1.00544
SPRR2A	ENSG00000241794	1.00481	4.60747	0.00677371	0.0728495	1.00481
ADAM18	ENSG00000168619	-1.00388	-3.59772	0.00163798	0.0245575	1.00388
AQP2	ENSG00000167580	-1.00386	-3.85481	0.00133026	0.0206094	1.00386
RRRE6	ENSG00000173077	-1.00382	-1.16891	0.000301982	0.0060035	1.00382
SCGN	ENSG00000079689	-1.00351	-1.40306	0.0250707	0.179611	1.00351
SYT6	ENSG00000134207	-1.00245	-1.97676	1.95e-05	0.000568805	1.00245
INSL6	ENSG00000120210	-1.00142	-2.07928	0.00439798	0.0528896	1.00142
PIWIL1	ENSG00000125207	-1.00119	-1.16525	0.00112463	0.0180089	1.00119
AKR1B10	ENSG00000198074	1.00074	6.43372	0.000735983	0.0125868	1.00074
SYT3	ENSG00000213023	-1.00053	-0.857165	1.67e-06	6.25e-05	1.00053
